# Supplementary material for: Microarray meta-analysis reveals IL6 and p38β/MAPK11 as potential targets of hsa-miR-124 in endothelial progenitor cells: Implications for stent re-endothelization in diabetic patients
Source: Front Cardiovasc Med. 2022 Sep 13;9:964721. doi: 10.3389/fcvm.2022.964721 (PMC9513120; doi:10.3389/fcvm.2022.964721)
Supplement: Supplementary file 1 [file Table_1.xlsx]

## Sheet: Hoja 1
Supplementary Table 1: Differentially expressed genes identified in the meta-analysis.
EntrezID	Name	GSE25979_FC	GSE46328_FC	GSE2040_FC	GSE20283_FC	GSE54969_FC	GSE25979_Pval	GSE46328_Pval	GSE2040_Pval	GSE20283_Pval	GSE54969_Pval	CombinedTstat	CombinedPval
60312	AFAP1	1.4168	1.7075	1.2501	1.6744	0.86066	3.852e-05	0.0015007	0.004113	0.0029395	0.13872	8.3379	0
113146	AHNAK2	2.5543	2.3027	2.2031	1.7222	2.1795	4.0265e-05	0.00076368	0.006389	0.0059792	0.060382	8.6232	0
9590	AKAP12	2.8716	2.1424	2.4074	2.7638	0.13521	2.9673e-06	0.0012711	0.0034978	0.0013731	0.78046	8.3449	0
27063	ANKRD1	3.2799	2.9796	2.391	1.8856	1.2467	2.2227e-06	0.00077379	0.0011754	0.034396	0.3315	8.4413	0
323	APBB2	2.2537	2.3038	1.4793	1.7331	1.4338	2.6778e-06	0.00078024	0.0036863	0.0065498	0.076871	8.9692	0
9411	ARHGAP29	3.2562	2.5739	2.3542	1.8871	1.0613	2.4537e-07	0.0016901	0.0031838	0.0022688	0.4678	8.7707	0
660	BMX	3.479	2.8936	2.5706	2.9901	3.2788	2.3175e-07	0.0031045	0.0022185	0.0013731	0.036281	10.239	0
800	CALD1	3.042	2.9066	2.0817	2.9539	0.04558	1.1346e-06	0.00076368	0.0050809	0.0013731	0.96168	8.4302	0
857	CAV1	4.1038	3.5739	3.0169	3.9809	2.9717	2.6162e-07	0.0088971	0.0026534	0.0029395	0.060382	9.1703	0
1003	CDH5	3.8454	3.838	3.2813	4.0795	2.8528	2.3175e-07	0.0040731	0.00078869	0.0013731	0.2447	9.3871	0
1627	DBN1	1.5725	2.1866	1.7187	2.4403	0.82604	0.00022922	0.00076368	0.0088509	0.0014848	0.091015	8.4018	0
1889	ECE1	2.5703	2.2657	1.7544	1.8154	1.2486	2.2227e-06	0.002982	0.004703	0.0026539	0.31921	8.302	0
2202	EFEMP1	4.2012	3.6551	3.0564	4.0804	2.7957	2.3175e-07	0.00826	0.0014528	0.0062556	0.036281	9.7329	0
1942	EFNA1	1.8573	2.8568	2.3439	3.1211	0.99824	0.0003905	0.00076368	0.0028151	0.0013731	0.28435	8.3448	0
2050	EPHB4	1.4174	2.3746	2.0569	2.688	1.0044	4.6007e-05	0.00211	0.0012302	0.00511	0.043579	8.9163	0
11082	ESM1	3.4132	3.5243	2.7678	3.8392	2.3677	0.00047791	0.0027724	0.00048539	0.0013848	0.23308	8.3639	0
2274	FHL2	2.297	2.6746	2.7318	3.5677	2.0258	0.00017118	0.0026662	0.00091467	0.0013731	0.036281	9.3649	0
23768	FLRT2	3.1996	3.0069	1.6699	2.9432	1.9174	2.546e-07	0.0066526	0.007097	0.0042222	0.17545	8.5188	0
2791	GNG11	3.2542	2.2638	3.016	3.5821	2.2289	1.0705e-06	0.0024551	0.00046418	0.012245	0.38008	8.7273	0
55970	GNG12	2.8441	2.425	1.8724	2.5457	1.6468	6.775e-07	0.0023732	0.0010995	0.0014736	0.17034	9.1936	0
1880	GPR183	-1.9467	-2.3955	-1.126	-2.6423	-0.5448	0.00030957	0.00076368	0.019107	0.0013731	0.077701	-8.359	0
3108	HLA-DMA	-1.6655	-2.0274	-1.1169	-2.1743	-1.1497	0.00044014	0.00098736	0.025621	0.00165	0.040113	-8.3249	0
8692	HYAL2	1.6395	1.4701	1.3903	1.6854	1.0823	5.0255e-05	0.002978	0.0062458	0.0050652	0.053261	8.3594	0
10788	IQGAP2	-2.3918	-2.5234	-1.8293	-2.976	-1.8815	2.2016e-05	0.00157	0.004703	0.0013848	0.089624	-8.7167	0
11015	KDELR3	2.2351	2.7284	2.0715	2.9681	0.18088	3.4697e-05	0.00076368	0.0027057	0.0013731	0.64166	8.3645	0
3910	LAMA4	3.6842	3.4306	2.2974	3.7079	3.2791	2.3175e-07	0.0010164	0.0051189	0.0013731	0.036281	10.09	0
3912	LAMB1	3.5227	3.5555	3.1437	3.7099	0.87913	2.3175e-07	0.00076368	0.00066529	0.0013731	0.169	10.159	0
3936	LCP1	-1.9994	-2.6541	-0.98513	-3.0466	-1.8564	0.0030631	0.00076368	0.01622	0.0013731	0.037068	-8.535	0
7851	MALL	2.3561	2.6337	2.476	3.2144	2.3164	0.00027073	0.0016374	0.00055677	0.0013731	0.049923	9.162	0
4131	MAP1B	3.0243	2.5072	2.3757	2.7725	0.56495	1.0891e-06	0.0030846	0.0012671	0.0022226	0.58552	8.4742	0
4312	MMP1	4.4499	3.7989	3.7378	3.6627	3.3241	3.9214e-05	0.00076368	0.00073338	0.0013731	0.22739	9.102	0
4319	MMP10	3.2505	3.0961	2.3023	3.5222	2.3927	0.00023676	0.00076368	0.0080065	0.0014566	0.069576	8.5666	0
22915	MMRN1	2.1361	2.9577	2.6383	3.7658	3.4776	5.6689e-05	0.0072294	0.0012671	0.0020243	0.040922	8.8266	0
57509	MTUS1	2.082	2.4851	2.003	2.5695	1.4654	3.4947e-05	0.002854	0.004113	0.0017386	0.050972	8.7638	0
3071	NCKAP1L	-2.2751	-2.4406	-1.3246	-2.6544	-0.47232	9.6309e-05	0.00076368	0.014138	0.0013848	0.074071	-8.6228	0
4781	NFIB	2.9457	3.0259	1.9159	3.3821	2.5889	7.903e-07	0.0037742	0.035625	0.0015831	0.036281	9.0177	0
4837	NNMT	3.1651	1.6712	2.8631	1.6431	1.954	9.7272e-07	0.00076368	0.00078869	0.014343	0.30816	8.8914	0
7026	NR2F2	3.579	3.1871	2.7288	3.2569	2.3483	5.4096e-07	0.002149	0.0050809	0.0013731	0.097551	9.2727	0
4897	NRCAM	2.3143	3.0195	2.4607	3.0248	1.8365	0.022456	0.00076368	0.00055677	0.0013731	0.04594	8.5897	0
4907	NT5E	3.1242	2.6817	2.6591	2.8473	2.0813	2.4868e-06	0.0054747	0.0012302	0.001431	0.26608	8.6587	0
9891	NUAK1	2.2678	2.3411	1.4217	2.6454	0.89629	7.7665e-06	0.00076368	0.016104	0.0019698	0.33274	8.2937	0
5140	PDE3B	-2.1745	-2.1274	-1.5715	-2.0538	-0.69683	3.7099e-06	0.0046387	0.0030218	0.0024056	0.10387	-8.6385	0
5157	PDGFRL	1.9848	2.2899	1.6853	2.2067	1.3647	1.5382e-05	0.0028852	0.0018122	0.0019698	0.11881	8.6452	0
5228	PGF	1.8293	2.5968	1.9321	2.7095	1.8654	0.0015895	0.00076368	0.0023364	0.0013731	0.050958	8.7663	0
10544	PROCR	2.4468	2.6487	2.1235	2.9232	1.3204	0.00016114	0.0097423	0.0032417	0.0013731	0.057287	8.4013	0
11098	PRSS23	3.2425	3.5298	3.4762	3.813	1.9683	1.0811e-05	0.00076368	0.00066529	0.0014736	0.40026	8.9609	0
5796	PTPRK	2.4943	2.8067	2.0869	3.1388	0.1773	9.2084e-05	0.0010549	0.0006722	0.0013731	0.62733	8.4462	0
5806	PTX3	3.0791	2.9053	2.2972	3.3054	2.9529	1.5453e-06	0.0014472	0.00097229	0.0013731	0.076871	9.6613	0
23475	QPRT	-0.84757	-2.3747	-1.1493	-2.6029	-1.9633	0.00099322	0.00080882	0.004703	0.0013848	0.050958	-8.6007	0
58528	RRAGD	-2.059	-2.7509	-1.939	-2.7459	-1.7673	0.0009047	0.00076368	0.0014887	0.0013731	0.072101	-8.7449	0
5054	SERPINE1	3.432	3.3692	2.7096	3.0072	2.2313	2.2016e-05	0.0069444	0.0015848	0.003497	0.12397	8.3164	0
51375	SNX7	2.2651	2.2397	1.998	2.2833	0.80644	5.7558e-06	0.00076368	0.0027807	0.0014804	0.3205	8.7878	0
8470	SORBS2	1.1538	2.0363	1.9154	2.8468	1.3039	0.00060649	0.0029419	0.0014594	0.0013731	0.038273	8.8699	0
6653	SORL1	-2.6962	-2.7785	-1.4295	-2.7999	-2.1357	1.098e-06	0.0055016	0.023074	0.0058849	0.062917	-8.3603	0
6695	SPOCK1	2.478	2.589	1.7293	2.5601	2.4444	3.0596e-05	0.0056026	0.004113	0.0035025	0.036281	8.8831	0
6850	SYK	-2.469	-2.7808	-1.4368	-3.0785	-0.15316	1.7785e-06	0.00076368	0.0079244	0.0013848	0.59292	-8.6036	0
7004	TEAD4	1.02	1.9868	2.1172	2.4135	0.44464	0.00017886	0.00076368	0.0017299	0.0014804	0.15161	8.5827	0
7010	TEK	3.0981	3.1424	2.0859	3.3511	1.4128	6.963e-07	0.0021545	0.0010778	0.0013731	0.51755	8.9747	0
4071	TM4SF1	4.5023	4.0404	4.0823	4.0258	2.0702	3.9689e-07	0.027208	0.00044118	0.0049758	0.49567	8.5897	0
83604	TMEM47	3.4829	3.1275	2.869	3.018	0.073007	1.0705e-06	0.00096162	0.00048539	0.0013731	0.8449	9.0701	0
7450	VWF	3.137	2.6309	2.5931	3.2881	3.0736	1.1213e-05	0.0060159	0.0034978	0.0025156	0.050958	8.7631	0
25937	WWTR1	3.6952	3.6537	3.3146	2.1618	1.1096	5.6801e-07	0.0017933	0.00064696	0.076835	0.4213	8.3522	0
8854	ALDH1A2	2.1245	2.1447	1.2387	1.8569	1.3947	1.9616e-05	0.00076368	0.032819	0.0026139	0.14301	8.1865	1.941e-14
8727	CTNNAL1	1.9128	2.1831	1.7752	2.5013	0.36801	4.6895e-05	0.0029507	0.0046705	0.0013753	0.22313	8.1769	1.941e-14
23348	DOCK9	2.6192	2.5573	1.916	2.6884	1.5656	0.0001215	0.0019391	0.010445	0.0013731	0.084633	8.2802	1.941e-14
9638	FEZ1	2.6906	1.9798	2.1118	2.4408	1.0898	1.5317e-06	0.03702	0.01673	0.0019536	0.061723	8.2784	1.941e-14
3234	HOXD8	0.55873	1.5948	1.61	1.9516	1.6531	0.01125	0.00096212	0.0027807	0.0021478	0.038273	8.235	1.941e-14
65009	NDRG4	1.8885	2.0735	1.8847	2.4321	0.22539	4.7648e-05	0.010498	0.0020158	0.0013969	0.16085	8.1958	1.941e-14
10769	PLK2	2.7618	2.4843	1.9355	2.287	0.87723	1.6322e-06	0.0028356	0.0036863	0.0019536	0.5591	8.2663	1.941e-14
8490	RGS5	3.2344	2.6708	2.395	0.9767	1.5882	5.9488e-07	0.00091647	0.0073807	0.020801	0.43658	8.1999	1.941e-14
247	ALOX15B	-0.84844	-2.4239	-3.0995	-2.998	-0.14226	0.0016863	0.00076368	0.00044118	0.0013848	0.83487	-8.125	3.3548e-14
713	C1QB	-1.1662	-4.4084	-4.0485	-4.64	-0.046561	0.024586	0.00076368	0.00013081	0.0013731	0.83951	-8.0997	3.3548e-14
1794	DOCK2	-2.1406	-2.2258	-0.995	-2.6102	-0.78821	3.9214e-05	0.00076368	0.014817	0.0015767	0.31985	-8.1592	3.3548e-14
1824	DSC2	-1.5512	-2.4587	-1.8529	-2.3732	-2.2208	0.0023092	0.00076368	0.0036818	0.0041681	0.077701	-8.1314	3.3548e-14
10234	LRRC17	1.1409	2.302	1.6452	2.1806	2.3026	0.031314	0.00076368	0.0039619	0.0033712	0.036281	8.1218	3.3548e-14
5358	PLS3	3.318	3.6359	3.3743	3.4819	0.68585	3.0052e-06	0.0015117	0.0076258	0.010128	0.25493	8.1403	3.3548e-14
23368	PPP1R13B	1.8716	1.8513	1.4866	2.0313	0.59087	4.6361e-05	0.0014733	0.028401	0.0020243	0.076508	8.1574	3.3548e-14
10266	RAMP2	2.0088	1.7784	1.4906	1.8148	0.87667	3.7099e-06	0.0062845	0.005433	0.0041214	0.20513	8.1182	3.3548e-14
390	RND3	3.3731	3.3759	2.111	2.2437	0.47234	2.537e-07	0.00091624	0.0080673	0.071644	0.3727	8.1416	3.3548e-14
6405	SEMA3F	1.0947	2.1893	1.7143	2.2165	1.2588	0.00093239	0.01237	0.004741	0.0016242	0.038273	8.1114	3.3548e-14
6641	SNTB1	-2.2736	-2.4712	-1.7778	-2.6747	0.11702	1.098e-06	0.0015112	0.0028896	0.0016242	0.87146	-8.1124	3.3548e-14
1295	COL8A1	1.6889	2.1627	1.2258	2.2653	1.2574	0.00080796	0.002854	0.019577	0.0017386	0.038273	8.0921	4.8525e-14
2335	FN1	3.5622	2.9783	3.1463	0.66556	0.32999	5.4096e-07	0.0017171	0.0010011	0.091436	0.6301	8.0656	4.8525e-14
83700	JAM3	1.6166	2.5799	2.5527	2.7165	0.34169	3.4992e-05	0.0024354	0.0012302	0.0013731	0.76716	8.0853	4.8525e-14
51232	CRIM1	2.5732	2.0879	2.0438	2.8826	1.555	1.0705e-06	0.13516	0.0029304	0.0025198	0.1469	8.0524	6.1759e-14
3113	HLA-DPA1	-1.7759	-2.1779	-1.177	-2.8546	-1.5345	0.0018291	0.0015278	0.049138	0.0013731	0.036281	-8.0573	6.1759e-14
7075	TIE1	1.9604	2.5862	2.2167	2.8808	2.2425	3.11e-05	0.0054747	0.0093938	0.0020243	0.12485	8.0359	6.1759e-14
10810	WASF3	2.185	2.8937	2.4473	2.7344	0.099089	5.839e-05	0.0015084	0.0033366	0.0014213	0.47631	8.0511	6.1759e-14
9332	CD163	-2.6452	-3.4858	-2.5967	-3.9118	-0.043232	0.0031598	0.00076368	0.0011168	0.0013731	0.71812	-8.0225	7.3842e-14
1290	COL5A2	1.8133	2.7647	1.8636	2.9645	0.37867	2.2552e-05	0.00076368	0.012104	0.0013731	0.81061	8.0237	7.3842e-14
2009	EML1	2.0441	2.1629	1.3742	1.9118	0.71596	2.2016e-05	0.002294	0.014182	0.0019412	0.21038	8.0075	7.3842e-14
10154	PLXNC1	-2.4116	-2.5543	-2.0653	-2.6043	-0.96117	0.00010888	0.00098736	0.0023635	0.01027	0.23331	-8.0143	7.3842e-14
3426	CFI	2.3356	2.0189	0.81223	2.374	1.564	1.0811e-05	0.0028634	0.25796	0.0017554	0.038273	8.0016	8.4043e-14
3084	NRG1	1.6047	0.96943	0.85224	1.7871	1.386	9.3699e-06	0.014972	0.060874	0.0025156	0.043579	7.984	8.4043e-14
5743	PTGS2	1.9627	1.6605	0.79137	1.5271	1.3994	8.9442e-06	0.001132	0.020393	0.0059583	0.19585	7.987	8.4043e-14
5787	PTPRB	2.9811	2.8683	0.3354	2.8278	2.4922	3.1383e-07	0.00076368	0.63862	0.0013731	0.11707	7.9843	8.4043e-14
26872	STEAP1	2.7832	2.4522	1.9302	2.468	1.3262	6.6624e-05	0.0022955	0.010806	0.0064718	0.079588	7.9954	8.4043e-14
4126	MANBA	-1.5138	-1.8435	-1.2537	-1.9989	-0.83859	0.00021346	0.00076368	0.013029	0.0029715	0.15161	-7.9655	9.7049e-14
26035	GLCE	1.3276	1.007	1.1688	1.0609	1.5738	3.1891e-05	0.0062425	0.018503	0.0088039	0.053261	7.9487	1.0762e-13
5362	PLXNA2	1.9034	1.8046	1.2615	1.8832	1.899	5.4783e-05	0.0078692	0.007097	0.0046084	0.076508	7.9615	1.0762e-13
4070	TACSTD2	1.6523	2.459	1.78	2.9301	2.1466	0.00078856	0.021486	0.0058647	0.0013848	0.046597	7.9513	1.0762e-13
3384	ICAM2	2.0827	1.6933	1.8608	1.8734	2.3591	0.00011943	0.023588	0.0017855	0.0031975	0.089816	7.9392	1.1988e-13
10320	IKZF1	-2.1072	-2.4001	-1.1798	-2.299	-0.058608	6.559e-06	0.00076368	0.015286	0.0022226	0.70026	-7.9251	1.294e-13
25945	NECTIN3	2.3781	2.2567	1.2882	2.5212	0.73634	6.4064e-06	0.0056905	0.023449	0.0014213	0.21754	7.9275	1.294e-13
7703	PCGF2	1.6826	2.2769	1.4664	2.3985	0.12898	3.0596e-05	0.0014733	0.012787	0.0020378	0.31765	7.9262	1.294e-13
7042	TGFB2	2.4959	2.4409	1.1797	1.4744	1.828	2.0905e-06	0.0014901	0.080915	0.018719	0.080549	7.9041	1.5381e-13
22871	NLGN1	2.0116	2.281	1.6542	1.1787	1.6204	0.00039989	0.0030555	0.0061924	0.038439	0.038273	7.8901	1.7777e-13
6503	SLA	-2.259	-2.5976	-1.5467	-2.8674	-0.35241	5.119e-05	0.00090351	0.0078215	0.0013731	0.70002	-7.8724	1.9944e-13
7409	VAV1	-1.8654	-2.1129	-1.3957	-2.2847	-0.30941	3.3805e-06	0.0059114	0.0048916	0.0018496	0.68337	-7.8705	1.9944e-13
116372	LYPD1	2.0914	2.5528	2.4964	0.71275	2.0918	0.0036826	0.0024094	0.0015848	0.033081	0.038273	7.8585	2.2233e-13
285	ANGPT2	2.2055	2.6274	1.7756	3.1641	0.90428	0.00010366	0.00076368	0.0081003	0.0019541	0.65689	7.8399	2.4262e-13
8522	GAS7	-1.5741	-1.7749	-1.2466	-1.926	-1.0274	0.00092103	0.00166	0.016383	0.0020137	0.069561	-7.8423	2.4262e-13
10203	CALCRL	1.7664	1.7981	1.259	2.0123	1.2661	8.9442e-06	0.0015084	0.0050809	0.018941	0.37988	7.8352	2.525e-13
2131	EXT1	1.9465	2.0219	1.1592	2.1329	0.30407	1.7891e-05	0.0013078	0.0081801	0.0020137	0.6733	7.827	2.7412e-13
4862	NPAS2	1.7055	1.6978	0.64313	1.4841	1.1969	3.0276e-05	0.00083238	0.048505	0.0052738	0.14222	7.8114	2.9537e-13
21	ABCA3	0.91622	1.4733	0.87231	1.7017	0.82735	0.0010057	0.00094798	0.035625	0.0046182	0.050958	7.8066	3.0453e-13
3394	IRF8	-2.1466	-2.4166	-1.2458	-2.2698	-0.083505	3.534e-06	0.0010545	0.04239	0.0023398	0.48467	-7.801	3.2516e-13
221395	ADGRF5	2.5771	2.0904	1.2159	3.0447	1.882	2.6424e-05	0.0025436	0.05012	0.0013731	0.21139	7.7905	3.4253e-13
9938	ARHGAP25	-2.0253	-1.962	-1.6021	-1.8589	-0.49389	2.382e-05	0.0021283	0.0083436	0.0023025	0.48066	-7.789	3.4253e-13
1969	EPHA2	1.2246	2.0482	1.5144	2.1779	0.94651	0.00029662	0.0011491	0.0080673	0.0025422	0.22865	7.7885	3.51e-13
4332	MNDA	-1.9732	-2.3344	-1.1993	-2.5593	-0.46317	0.0007845	0.0015488	0.014817	0.0028074	0.079309	-7.7778	3.7055e-13
420	ART4	2.2949	2.1987	1.1562	2.0687	1.1759	2.0601e-05	0.00076368	0.038988	0.0020577	0.45016	7.7767	3.7865e-13
3689	ITGB2	-1.4785	-2.172	-1.0011	-2.4848	-0.4088	0.00045688	0.00076368	0.014952	0.0013753	0.39937	-7.7695	3.8662e-13
11080	DNAJB4	1.537	1.7561	1.3201	1.936	1.2287	0.00016187	0.0010837	0.015653	0.019616	0.076871	7.7688	3.913e-13
7980	TFPI2	3.3743	3.1712	2.0914	3.5231	1.0613	1.3974e-05	0.0095369	0.0028474	0.0017386	0.62569	7.7675	3.913e-13
5792	PTPRF	2.0221	2.6833	2.1126	2.8553	0.0606	5.4272e-05	0.0028458	0.0015073	0.0020577	0.7852	7.763	3.9898e-13
4921	DDR2	1.9744	1.7604	1.5448	1.4448	1.6419	1.5704e-05	0.020681	0.0058967	0.0044436	0.1538	7.7604	4.0654e-13
6645	SNTB2	1.5263	1.1899	0.80576	0.80673	1.2007	2.8103e-05	0.010787	0.028246	0.026967	0.038273	7.7573	4.1398e-13
7941	PLA2G7	-1.5074	-3.6209	-2.7072	-3.9104	-1.3652	0.074273	0.00076368	0.0012759	0.0013731	0.19444	-7.753	4.213e-13
7041	TGFB1I1	1.1251	1.9325	1.706	2.0881	1.0617	0.00056596	0.001289	0.0058673	0.0016629	0.29071	7.7503	4.2851e-13
23641	LDOC1	1.1189	2.1993	1.6942	2.5029	0.80424	0.008368	0.0014472	0.011517	0.0013848	0.058642	7.7487	4.3561e-13
3959	LGALS3BP	-0.9082	-2.0223	-1.5826	-2.0928	-0.79101	0.0028806	0.00076368	0.014609	0.0020698	0.098305	-7.7464	4.426e-13
54504	CPVL	-1.8348	-2.631	-1.6166	-2.9355	-1.3268	0.014193	0.00076368	0.011972	0.0013731	0.082278	-7.7316	4.867e-13
9450	LY86	-1.6895	-2.5263	-1.1863	-2.8703	-0.45665	0.0069231	0.00076368	0.0078002	0.0013731	0.19761	-7.7298	4.867e-13
4256	MGP	3.4495	3.3749	0.19024	3.6202	3.2995	5.6801e-07	0.00076368	0.83025	0.0039966	0.062046	7.7254	5.0322e-13
3339	HSPG2	2.2444	2.5075	2.2426	1.138	1.6079	4.6361e-05	0.0068589	0.004704	0.010128	0.15961	7.7175	5.2949e-13
963	CD53	-2.2249	-2.5966	-1.3666	-2.8624	-0.31155	0.00077913	0.00076368	0.0055611	0.001431	0.46581	-7.7132	5.2999e-13
1009	CDH11	2.5342	2.5621	1.7093	2.6341	-0.88251	2.6778e-06	0.0025155	0.0032155	0.0013848	0.60781	7.7154	5.2999e-13
1368	CPM	-2.3201	-1.7427	-3.0076	-1.8731	-0.94688	0.0067743	0.0050476	0.0013811	0.0090943	0.050958	-7.7144	5.2999e-13
23576	DDAH1	1.9635	2.2656	1.0958	2.5761	0.60343	8.9442e-06	0.0042823	0.04169	0.0013731	0.31906	7.7139	5.2999e-13
5420	PODXL	2.7099	2.5423	2.213	2.7965	-0.36103	1.6243e-06	0.0024652	0.00083673	0.012722	0.66772	7.7171	5.2999e-13
7025	NR2F1	1.0528	2.5749	1.9296	2.7762	1.215	0.0026077	0.00083238	0.004282	0.0013848	0.30768	7.7124	5.3582e-13
4192	MDK	2.1288	2.1124	2.2827	2.2533	-0.1414	4.0265e-05	0.0015278	0.0011083	0.0015148	0.71175	7.7083	5.4158e-13
2149	F2R	1.8562	1.0632	2.1063	0.94883	1.2906	1.884e-05	0.0023111	0.009955	0.013346	0.24525	7.7041	5.5669e-13
5205	ATP8B1	1.3342	1.505	0.6227	1.1828	1.4162	0.0003762	0.00098736	0.091185	0.015498	0.036281	7.6989	5.8096e-13
1346	COX7A1	1.1068	1.9998	1.5386	2.4654	1.4423	0.00030847	0.0099221	0.01365	0.0023025	0.072858	7.6648	7.5379e-13
977	CD151	1.645	1.1571	1.4071	1.0655	0.93879	0.00017976	0.0010446	0.01583	0.026143	0.086216	7.6632	7.5791e-13
27284	SULT1B1	1.7619	2.859	1.8783	2.2064	2.958	0.052719	0.0050166	0.0067108	0.0015767	0.036281	7.6573	7.8033e-13
23405	DICER1	-0.88217	-0.88515	-0.90063	-1.1195	-0.76342	0.00069796	0.001501	0.018714	0.019065	0.050958	-7.6567	7.8421e-13
388	RHOB	1.5488	1.6213	1.3282	1.5137	1.1825	0.00011625	0.00076368	0.0052348	0.074348	0.15601	7.6519	8.0616e-13
23194	FBXL7	1.6561	1.2888	1.7533	1.4119	0.78952	5.0766e-05	0.0097892	0.0011083	0.019914	0.27192	7.6512	8.0982e-13
3714	JAG2	0.63272	1.5165	1.162	1.6617	1.0839	0.007782	0.0010924	0.020393	0.0033662	0.040922	7.6408	8.6706e-13
9079	LDB2	2.8378	2.724	2.4024	3.399	-0.38421	7.7553e-06	0.0048656	0.0016466	0.0014566	0.71185	7.6336	9.1467e-13
3231	HOXD1	0.51944	2.3805	1.4403	2.7435	1.1767	0.013792	0.0023732	0.018374	0.0013731	0.040922	7.6314	9.2638e-13
8745	ADAM23	1.5665	1.7517	0.91063	1.8224	0.41885	0.00012076	0.0067643	0.012866	0.0025999	0.14362	7.6213	9.9053e-13
10205	MPZL2	1.6695	1.5679	0.89864	1.7715	1.6706	4.6361e-05	0.028615	0.049138	0.0030547	0.049923	7.6154	1.0277e-12
3855	KRT7	0.65081	2.6718	1.7946	2.3109	2.0977	0.050391	0.0017005	0.0074168	0.0018496	0.036281	7.6148	1.0298e-12
3995	FADS3	1.1399	0.71159	0.8922	1.0278	1.0977	0.0005693	0.006359	0.014609	0.017881	0.040113	7.6135	1.0319e-12
9568	GABBR2	0.1958	3.1655	2.9557	3.4187	2.6431	0.30476	0.00076368	0.0007872	0.0013731	0.076508	7.6031	1.1109e-12
10787	NCKAP1	2.8283	2.7119	1.8682	2.5532	-0.076661	5.3528e-07	0.0030638	0.0034881	0.004497	0.52087	7.6028	1.1124e-12
5352	PLOD2	2.089	2.645	1.7293	2.9097	0.73569	1.9616e-05	0.0024572	0.018772	0.0013848	0.64813	7.6015	1.114e-12
7052	TGM2	2.7879	2.5748	2.0018	2.0887	2.2454	2.031e-06	0.011573	0.0045881	0.10038	0.16899	7.5957	1.1574e-12
427	ASAH1	-1.2496	-1.6126	-1.1162	-1.5601	-1.0426	0.0020562	0.00076368	0.015653	0.0051486	0.097827	-7.587	1.2253e-12
1305	COL13A1	0.15832	2.5556	2.4133	2.8814	1.108	0.33708	0.00081554	0.00054778	0.0013848	0.060207	7.5823	1.2676e-12
357	SHROOM2	1.3269	1.8744	1.4142	1.7762	0.15901	5.839e-05	0.00157	0.010457	0.0022226	0.58801	7.5786	1.2928e-12
3217	HOXB7	1.2874	2.0781	1.1963	2.2583	1.1751	0.00028694	0.0014017	0.004113	0.0079085	0.35216	7.5643	1.4405e-12
8871	SYNJ2	1.5988	1.7402	1.2575	1.3169	1.1536	0.000248	0.00080882	0.018583	0.015546	0.14406	7.556	1.5214e-12
9697	TRAM2	1.3058	1.2308	1.0677	1.0503	1.2122	0.00064095	0.0053277	0.0072718	0.016938	0.062752	7.5456	1.6418e-12
8832	CD84	-1.8913	-2.0185	-0.62492	-2.2423	-0.52759	0.00014311	0.00076368	0.27398	0.001431	0.093157	-7.5441	1.6481e-12
23452	ANGPTL2	1.7526	1.9123	0.90608	1.8962	0.87664	2.2092e-05	0.001499	0.069969	0.002689	0.26048	7.5414	1.6704e-12
633	BGN	2.913	2.7973	1.9385	3.0614	2.2596	3.1968e-05	0.041527	0.0015193	0.016734	0.18215	7.5398	1.6747e-12
8795	TNFRSF10B	1.3163	1.0583	0.97578	1.107	0.58403	9.7301e-05	0.0011133	0.015286	0.008026	0.2966	7.5396	1.6747e-12
1397	CRIP2	0.96088	2.6625	1.7231	2.9694	1.8963	0.0059116	0.003605	0.0028329	0.0013731	0.18452	7.5369	1.7043e-12
10395	DLC1	1.9594	1.5775	1.7135	2.109	0.4505	1.0811e-05	0.0084081	0.0028329	0.0045749	0.77168	7.5257	1.8428e-12
1012	CDH13	2.9783	2.9233	0.82982	3.1012	0.99729	6.775e-07	0.0012524	0.39052	0.0013731	0.46852	7.522	1.8866e-12
8853	ASAP2	2.0297	2.2816	1.7228	2.2217	0.9915	5.9115e-05	0.0058344	0.0078731	0.01027	0.19485	7.5173	1.9235e-12
1441	CSF3R	-1.6501	-2.0939	-0.92082	-2.3038	-0.1641	2.5663e-05	0.0024503	0.063302	0.0020137	0.24164	-7.5176	1.9235e-12
55742	PARVA	2.6162	2.4405	0.94291	2.3089	1.1699	5.6801e-07	0.017152	0.083558	0.0022226	0.33032	7.5181	1.9235e-12
25924	MYRIP	1.2462	1.408	1.1514	1.6555	1.3009	0.0029529	0.0028526	0.014206	0.0032836	0.065484	7.5029	2.1329e-12
3606	IL18	-2.4865	-0.2595	-1.5231	-0.74799	-1.5757	5.7996e-06	0.010233	0.089623	0.033594	0.050958	-7.4885	2.3702e-12
862	RUNX1T1	2.0119	0.99708	1.3061	0.82598	0.27252	3.052e-05	0.0012116	0.010248	0.031454	0.35698	7.4803	2.4934e-12
1545	CYP1B1	-0.35092	-3.0297	-2.1246	-3.4255	-2.352	0.61945	0.0015278	0.0011181	0.0013731	0.036281	-7.4809	2.4934e-12
6678	SPARC	1.5985	1.6293	1.2095	1.8655	0.28968	1.0889e-05	0.0027724	0.016917	0.003545	0.62268	7.4724	2.6214e-12
7105	TSPAN6	2.2851	2.2688	0.67179	2.3232	0.3795	1.5117e-06	0.0010065	0.25093	0.0022226	0.43737	7.4727	2.6214e-12
2122	MECOM	1.6635	2.2163	1.082	2.4759	1.5776	0.00015011	0.0013174	0.12489	0.0013848	0.15058	7.4716	2.6219e-12
92689	FAM114A1	1.8592	1.7	1.0992	1.2534	0.058706	9.4245e-06	0.00076368	0.0078186	0.017486	0.96031	7.4699	2.6302e-12
4542	MYO1F	-1.2937	-1.6467	-0.82399	-1.932	-0.36868	3.852e-05	0.00076368	0.057223	0.0023148	0.49946	-7.4695	2.6302e-12
10486	CAP2	2.2606	2.5428	1.6491	2.6185	-0.26986	1.4263e-05	0.00076368	0.015772	0.0014736	0.62733	7.4581	2.8468e-12
10867	TSPAN9	1.4289	2.0736	1.4922	2.5371	0.84345	0.0004322	0.013911	0.010445	0.0013731	0.169	7.4577	2.8468e-12
5579	PRKCB	-1.9491	-2.1403	-0.81726	-2.2297	-1.1339	3.1443e-05	0.00076368	0.096253	0.004497	0.33143	-7.4553	2.889e-12
3115	HLA-DPB1	-1.6671	-2.0392	-1.2116	-2.0504	-1.6441	0.00018899	0.0088527	0.045052	0.0164	0.040113	-7.4521	2.945e-12
10863	ADAM28	-2.1237	-2.0681	-1.4856	-2.1096	-0.41524	4.6947e-05	0.0065126	0.010485	0.0087218	0.23076	-7.4432	3.1306e-12
5600	MAPK11	0.56691	1.2367	1.235	1.3801	0.89945	0.013198	0.0025155	0.010248	0.0043974	0.046473	7.4423	3.1306e-12
864	RUNX3	-1.1089	-1.7694	-0.90811	-2.0642	-0.26063	0.00068753	0.0021762	0.018714	0.0025156	0.15965	-7.4419	3.1306e-12
6840	SVIL	1.7395	1.4453	1.6613	1.7819	0.50967	7.7553e-06	0.034682	0.0029304	0.0025715	0.71727	7.4404	3.1494e-12
22899	ARHGEF15	1.1	1.4967	1.2744	0.86014	1.505	0.0010136	0.0010549	0.047984	0.037684	0.040113	7.4333	3.2967e-12
6507	SLC1A3	-2.4449	-3.2246	-1.6662	-3.5164	-1.4993	0.00014311	0.0031045	0.12043	0.0013731	0.15161	-7.4329	3.2967e-12
4069	LYZ	-1.7817	-2.209	-1.011	-2.4804	-0.194	0.00093239	0.00076368	0.017345	0.0013969	0.57175	-7.4322	3.3007e-12
2317	FLNB	1.5367	1.3199	1.0913	1.4812	0.89126	3.4945e-05	0.029357	0.022852	0.0033662	0.11128	7.4195	3.6186e-12
6935	ZEB1	1.558	2.2517	1.6404	2.1084	1.3746	0.00013887	0.0015278	0.023582	0.0023148	0.38375	7.4185	3.6277e-12
7351	UCP2	-1.7569	-1.87	-1.3718	-2.4112	-0.61467	0.0012624	0.0013079	0.00839	0.0013848	0.47382	-7.4163	3.6705e-12
10579	TACC2	1.1798	1.5487	0.71218	1.6436	0.53937	9.7203e-05	0.0015117	0.11052	0.0084481	0.076871	7.4113	3.7868e-12
5777	PTPN6	-1.6235	-1.7467	-0.76119	-2.2209	-0.6874	0.00026593	0.00096212	0.11081	0.0014566	0.18293	-7.3937	4.3036e-12
652	BMP4	1.9944	2.2678	1.0244	2.104	0.78359	0.0013374	0.0010298	0.02353	0.0019407	0.22	7.3915	4.3465e-12
8572	PDLIM4	1.1573	1.9652	2.3959	0.77143	1.1165	0.00044371	0.0080692	0.00055677	0.041921	0.27962	7.3907	4.3465e-12
5341	PLEK	-2.3637	-2.5942	-0.94423	-2.9119	0.068088	2.0915e-05	0.00078024	0.039558	0.0013731	0.93051	-7.3905	4.3465e-12
3673	ITGA2	2.8855	2.6135	1.5244	2.9853	1.0774	6.6041e-06	0.0082066	0.08057	0.0013731	0.45702	7.3856	4.4876e-12
8793	TNFRSF10D	1.6346	1.5987	1.0084	1.1922	0.89629	2.0601e-05	0.00099623	0.010445	0.059512	0.41915	7.3848	4.4876e-12
3983	ABLIM1	1.4137	1.5933	1.1639	1.8425	1.2336	0.0001567	0.012594	0.063769	0.014995	0.038273	7.3743	4.8367e-12
3678	ITGA5	1.5917	1.5441	1.3415	1.1369	1.4004	3.775e-05	0.0058634	0.014269	0.017543	0.19412	7.371	4.9132e-12
11326	VSIG4	-2.4219	-3.5276	-3.1566	-3.9871	0.031085	0.0025142	0.0011875	0.0012759	0.0013731	0.79791	-7.3714	4.9132e-12
7525	YES1	2.0069	2.4932	1.9744	2.9289	-0.57633	1.0811e-05	0.0010803	0.0028329	0.0019541	0.29413	7.3703	4.9156e-12
64116	SLC39A8	-1.3472	-1.5171	-0.93057	-1.4659	-0.48028	0.00026593	0.00092349	0.053579	0.008297	0.13824	-7.3682	4.9691e-12
2318	FLNC	0.78342	2.5175	1.7065	2.8384	0.78387	0.0045509	0.0011875	0.0028329	0.0028511	0.3722	7.3626	5.1554e-12
3109	HLA-DMB	-1.6565	-2.546	-1.2202	-2.8022	-0.42314	0.016127	0.00076368	0.03837	0.0013731	0.10259	-7.3612	5.1883e-12
6036	RNASE2	-2.0449	-2.1534	-1.0124	-2.5191	-0.33986	5.4272e-05	0.0073349	0.016383	0.0017109	0.45234	-7.3605	5.1894e-12
306	ANXA3	2.7549	2.4463	2.5354	2.7185	0.27294	3.11e-05	0.037337	0.0058967	0.0013731	0.64534	7.3336	6.3176e-12
2517	FUCA1	-2.1846	-2.3973	-2.9548	-2.6285	0.57011	0.0019976	0.00076368	0.00055677	0.0013731	0.34685	-7.3303	6.4444e-12
8804	CREG1	-1.1383	-1.8542	-1.6566	-1.8217	-0.5009	0.016343	0.00076368	0.0087142	0.0023137	0.15213	-7.3043	7.7861e-12
2769	GNA15	-2.0712	-2.3525	-0.88085	-2.6438	-0.067403	1.7168e-05	0.00090351	0.075371	0.0013969	0.89473	-7.3032	7.7894e-12
3613	IMPA2	-1.1489	-1.2466	-0.8979	-1.5963	-0.95088	0.00037093	0.0088801	0.036813	0.0038344	0.072858	-7.3031	7.7894e-12
9397	NMT2	1.1875	1.2263	0.99934	1.5583	0.99899	0.0022499	0.0056227	0.012264	0.0041214	0.084488	7.286	8.8009e-12
27303	RBMS3	1.9016	1.5033	1.1166	1.4045	0.34584	7.7553e-06	0.0047137	0.014287	0.0044688	0.83541	7.278	9.2976e-12
5998	RGS3	0.82094	0.98604	1.6408	1.3555	1.0427	0.0065771	0.0044412	0.0037508	0.0045191	0.10965	7.2758	9.4077e-12
9026	HIP1R	0.80792	1.3786	1.3629	0.91539	1.283	0.0099426	0.00096212	0.020801	0.019279	0.049923	7.2697	9.8007e-12
8910	SGCE	1.979	2.4418	1.1835	2.7516	-0.42018	5.119e-05	0.00076368	0.014215	0.0013731	0.43038	7.2673	9.9317e-12
27286	SRPX2	2.2625	3.2171	2.4046	1.4868	2.0897	0.00049189	0.003988	0.00048631	0.11521	0.33491	7.2615	1.0325e-11
2628	GATM	-2.5924	-2.8742	-1.7481	-2.7695	-2.0216	9.0348e-05	0.0038739	0.16123	0.0013731	0.16707	-7.2594	1.0429e-11
1613	DAPK3	0.92398	0.9525	0.55524	0.94858	0.64077	0.00077913	0.00157	0.056828	0.02219	0.057287	7.2494	1.1184e-11
6789	STK4	-0.79237	-0.62066	-0.65164	-0.91966	-0.68115	0.00056493	0.0034496	0.037388	0.013195	0.067394	-7.245	1.1508e-11
5638	PRRG1	1.7197	1.5485	0.54625	1.6135	1.0001	3.052e-05	0.0030846	0.26385	0.0043005	0.079506	7.244	1.154e-11
5784	PTPN14	1.6547	1.418	1.0883	1.4055	0.75943	1.5704e-05	0.012904	0.041496	0.0059151	0.20305	7.2422	1.1643e-11
4212	MEIS2	2.0441	1.6465	0.84811	1.7343	0.34664	3.7099e-06	0.0014901	0.089623	0.0025308	0.8396	7.2406	1.1733e-11
2828	GPR4	1.6059	2.1084	1.2752	2.321	0.97984	0.00080652	0.0012116	0.034335	0.0013969	0.3779	7.2395	1.1775e-11
25827	FBXL2	1.6156	2.0394	1.212	2.1319	0.33312	0.0001215	0.0089849	0.097916	0.0018496	0.10302	7.2277	1.2735e-11
23302	WSCD1	1.4308	1.6068	1.2563	1.2569	0.38603	8.4926e-05	0.00092349	0.018192	0.012654	0.57776	7.2282	1.2735e-11
11072	DUSP14	1.0905	1.8671	2.04	1.7251	1.0672	0.0038966	0.0043324	0.0011083	0.11994	0.06721	7.2215	1.3277e-11
5583	PRKCH	1.1865	1.4105	1.0352	1.3956	1.5953	0.001727	0.00081554	0.12497	0.024629	0.040709	7.2136	1.4009e-11
9052	GPRC5A	1.2798	1.5654	1.1567	1.1915	1.3114	0.010642	0.00078024	0.0081372	0.0090907	0.13098	7.209	1.4434e-11
57493	HEG1	1.8984	1.8595	1.3187	1.4399	0.66548	1.0811e-05	0.0030201	0.014509	0.019031	0.63691	7.2074	1.4544e-11
4233	MET	2.027	1.8039	0.013456	1.8405	1.6858	3.8067e-06	0.0014901	0.98137	0.0033662	0.051735	7.2034	1.4906e-11
56062	KLHL4	1.9339	2.0178	0.59418	2.1808	1.3128	0.00013362	0.00076368	0.23617	0.0014736	0.31607	7.2028	1.4918e-11
8476	CDC42BPA	1.4087	1.535	1.1825	1.0934	0.51211	6.5142e-05	0.0075959	0.019363	0.020719	0.1499	7.2004	1.5113e-11
4628	MYH10	2.3656	2.526	1.9197	3.2018	-0.20658	8.2476e-05	0.00077325	0.012161	0.0013731	0.50889	7.1963	1.5519e-11
7122	CLDN5	0.23117	2.9118	2.1381	3.4008	1.5439	0.38265	0.00076368	0.0082701	0.0013731	0.057153	7.1924	1.5905e-11
3490	IGFBP7	0.88384	1.789	1.6777	2.2502	1.7333	0.0028841	0.0021412	0.0058967	0.01255	0.15544	7.1917	1.5918e-11
23151	GRAMD4	-0.71058	-1.6858	-1.6067	-1.879	-0.34961	0.0030631	0.0010837	0.011604	0.0066522	0.21835	-7.1721	1.8301e-11
5330	PLCB2	-1.4981	-1.917	-0.711	-2.1684	-0.58959	0.00014779	0.00092349	0.090117	0.0020243	0.44647	-7.1701	1.8496e-11
5569	PKIA	0.7647	2.2385	1.9392	2.6605	1.2548	0.097695	0.00092349	0.0028824	0.0013848	0.16027	7.1607	1.9726e-11
6195	RPS6KA1	-1.1036	-1.2779	-1.0979	-1.5277	-0.49361	0.00040469	0.0028798	0.014609	0.0034757	0.39888	-7.1586	1.9951e-11
7424	VEGFC	1.2256	2.9108	2.6542	3.3485	1.4943	0.061351	0.0049797	0.00078978	0.0013731	0.22885	7.1567	2.0142e-11
5587	PRKD1	1.7047	1.7387	0.81126	1.6428	0.64801	1.738e-05	0.004404	0.064767	0.0029715	0.44648	7.1546	2.037e-11
11221	DUSP10	-1.6263	-1.5665	-0.94617	-1.6755	-1.0803	7.7125e-05	0.0097155	0.039634	0.0029311	0.22885	-7.1516	2.0746e-11
1991	ELANE	-2.35	-2.9749	-1.8946	-2.2538	0.070859	1.0811e-05	0.00076368	0.018816	0.032813	0.87577	-7.1494	2.099e-11
5335	PLCG1	1.2517	1.1985	0.82636	1.4497	0.18675	0.00013214	0.0028458	0.031919	0.010855	0.22118	7.1467	2.1339e-11
1948	EFNB2	2.7352	2.5101	0.72597	2.7314	0.68452	1.3816e-06	0.00076368	0.52198	0.0019698	0.62969	7.1301	2.3979e-11
8477	GPR65	-1.4588	-1.6313	-0.92703	-1.9691	-0.29336	5.839e-05	0.0063353	0.061317	0.0054215	0.17781	-7.1293	2.4023e-11
11043	MID2	2.2001	2.0427	0.75523	1.3337	1.64	1.2641e-06	0.0021545	0.23553	0.081883	0.11495	7.1243	2.4815e-11
8673	VAMP8	-1.1517	-0.75344	-1.1012	-1.3092	-0.26207	0.000248	0.0025436	0.020393	0.01012	0.27725	-7.1149	2.646e-11
5646	PRSS3	0.2057	2.6161	2.455	2.6257	1.7603	0.67984	0.00098736	0.00073338	0.0013731	0.060002	7.1107	2.7179e-11
4651	MYO10	2.5944	2.2988	1.8038	2.0597	0.12716	6.9475e-07	0.0066526	0.010485	0.063342	0.87964	7.0966	2.9865e-11
5817	PVR	1.1667	1.2442	0.8796	1.382	0.93976	0.00055369	0.0060063	0.022457	0.0058849	0.14967	7.0969	2.9865e-11
10979	FERMT2	3.3082	3.151	2.1861	3.0607	-0.49328	2.3175e-07	0.022021	0.00839	0.0056294	0.45702	7.0894	3.1333e-11
7082	TJP1	2.5458	2.5702	0.53662	2.5372	-0.14331	6.3618e-07	0.00076368	0.15822	0.0038944	0.53788	7.0778	3.3947e-11
3791	KDR	2.2512	1.9811	1.6681	2.0093	-0.1546	0.00019517	0.0014923	0.0074168	0.0023066	0.86612	7.0771	3.3988e-11
4689	NCF4	-2.0246	-2.3878	-1.3717	-2.6577	0.093239	5.5109e-05	0.00078024	0.018045	0.0013731	0.47491	-7.0737	3.4708e-11
57211	ADGRG6	1.7718	2.9835	2.4123	1.9965	1.5081	0.0019108	0.006878	0.00097229	0.019031	0.39005	7.073	3.4741e-11
313	AOAH	-1.8016	-2.1503	-0.99767	-2.3403	-0.084178	0.001787	0.00076368	0.03374	0.0013969	0.64853	-7.062	3.746e-11
9839	ZEB2	-1.4052	-1.1071	-0.85339	-1.9214	0.14142	9.8094e-05	0.0011044	0.023104	0.0019564	0.92749	-7.0529	3.9852e-11
695	BTK	-1.9045	-2.1026	-1.1409	-2.5299	0.020421	8.7243e-05	0.00083126	0.054285	0.0013969	0.9507	-7.0405	4.3413e-11
2207	FCER1G	-1.4831	-2.5045	-1.2976	-2.8868	-0.10008	0.033705	0.00076368	0.0061384	0.0013731	0.6062	-7.0349	4.5017e-11
5788	PTPRC	-1.8292	-1.9303	-1.1494	-2.1387	-0.11227	0.00099402	0.0018228	0.010457	0.0025128	0.65699	-7.034	4.5137e-11
1282	COL4A1	2.2773	3.1301	2.6219	3.2113	0.77248	0.0021606	0.0013207	0.0060437	0.0046083	0.58924	7.0219	4.9062e-11
23187	PHLDB1	1.1617	1.7501	0.94988	1.8563	0.77246	0.00022669	0.0014126	0.13538	0.0030216	0.23505	7.0211	4.9146e-11
2697	GJA1	3.1127	3.2064	1.7875	3.4849	-1.0414	5.3528e-07	0.00076368	0.007927	0.0022473	0.040922	7.0191	4.9694e-11
1123	CHN1	2.2807	1.9484	0.33567	2.3084	0.69959	1.6322e-06	0.0030846	0.74155	0.0014804	0.21108	7.0151	5.0926e-11
3429	IFI27	2.2187	2.2327	0.70066	2.4134	1.8189	2.1901e-05	0.0093389	0.34723	0.030899	0.040113	7.0086	5.3156e-11
11069	RAPGEF4	1.8055	1.7617	0.66449	1.1635	0.96469	6.726e-06	0.00076368	0.36087	0.024729	0.22735	7.008	5.3199e-11
951	CD37	-1.8053	-2.2212	-1.0784	-2.5659	-0.090416	0.0008101	0.0017933	0.016657	0.0013731	0.83487	-7.0069	5.3406e-11
10144	FAM13A	-1.0913	-1.4039	-0.99211	-1.7528	-0.77282	0.00029348	0.0091391	0.023055	0.0036904	0.25815	-7.0065	5.3406e-11
25801	GCA	-0.94644	-0.99774	-1.192	-1.5358	-1.3802	0.0063918	0.0025286	0.01928	0.0040099	0.1179	-7.0056	5.356e-11
8323	FZD6	1.5546	2.3238	1.6726	2.5454	0.76827	0.00040469	0.015244	0.026055	0.0017609	0.24468	7.0042	5.3914e-11
7006	TEC	-1.8155	-1.5731	-0.87235	-0.69516	-1.2954	1.7632e-05	0.0046505	0.16164	0.060283	0.069181	-6.9981	5.6086e-11
2200	FBN1	2.2638	1.7512	1.5537	0.69831	1.1055	7.2878e-06	0.00076368	0.085922	0.063259	0.54676	6.9916	5.8543e-11
4237	MFAP2	1.343	1.3809	0.96338	1.8829	0.075519	0.00068372	0.0011422	0.030429	0.0019698	0.6647	6.9866	6.0474e-11
272	AMPD3	-1.6038	-1.5491	-1.6481	-1.5034	-0.50912	0.00012879	0.0034189	0.004703	0.037008	0.58119	-6.9825	6.2034e-11
784	CACNB3	1.5595	1.7717	1.0197	1.8712	0.43056	8.943e-05	0.0033786	0.076659	0.0023025	0.45016	6.9719	6.6675e-11
113	ADCY7	-1.0637	-1.7769	-1.4278	-1.8261	-0.0027351	0.00029348	0.0015007	0.0092442	0.0042261	0.99372	-6.959	7.2822e-11
23312	DMXL2	-0.88378	-1.7764	-1.4672	-2.1221	-1.213	0.049908	0.0024094	0.0054357	0.0059792	0.072642	-6.9581	7.3017e-11
26064	RAI14	2.8855	2.7493	1.5698	2.2805	0.050821	6.5682e-07	0.0066468	0.030707	0.041833	0.8534	6.9569	7.3393e-11
11184	MAP4K1	-1.3007	-1.6251	-0.75233	-1.6787	-0.008786	4.6895e-05	0.00076368	0.043082	0.0082253	0.9834	-6.9387	8.324e-11
1284	COL4A2	1.472	2.4243	2.0014	2.632	0.59136	0.0018291	0.007774	0.004113	0.0020243	0.6048	6.937	8.3664e-11
26018	LRIG1	1.7265	2.0374	1.7618	1.7365	0.88845	0.00026498	0.004683	0.015361	0.010228	0.40334	6.9371	8.3664e-11
6464	SHC1	1.0109	0.98298	0.9129	1.028	0.10492	0.00039989	0.0012194	0.017257	0.016457	0.52165	6.935	8.4548e-11
5217	PFN2	2.1761	2.748	2.5922	3.1532	-0.45847	4.6361e-05	0.0014833	0.0011083	0.0013731	0.072437	6.934	8.4861e-11
8534	CHST1	1.5596	1.5666	1.5481	1.6445	1.3223	0.0054849	0.053242	0.0023087	0.0045361	0.12126	6.9291	8.7576e-11
871	SERPINH1	1.4588	1.3293	1.118	1.514	0.076471	0.00016187	0.0015289	0.057762	0.0038563	0.55161	6.9245	9.0168e-11
10538	BATF	-0.58287	-2.1983	-1.5667	-1.9041	-0.042698	0.0040837	0.0017914	0.0028329	0.004577	0.7367	-6.9125	9.7803e-11
9182	RASSF9	2.1205	1.9107	0.76505	1.4432	1.1596	9.6062e-05	0.0030641	0.30159	0.0041496	0.11026	6.9066	1.0161e-10
54	ACP5	-0.30284	-3.4729	-3.0781	-3.9981	-0.31064	0.486	0.00076368	0.00046418	0.0013731	0.775	-6.9056	1.0194e-10
1266	CNN3	2.1539	2.5351	1.7412	3.016	-0.30115	5.7558e-06	0.0027252	0.020393	0.0016242	0.36409	6.9024	1.0392e-10
22873	DZIP1	2.103	1.633	1.9278	0.40258	0.12702	2.7887e-06	0.0046942	0.015275	0.12998	0.64596	6.881	1.204e-10
22905	EPN2	0.89381	1.343	1.0772	1.2517	0.054327	0.00046658	0.0010837	0.0074168	0.016859	0.8534	6.8784	1.2228e-10
1000	CDH2	2.0241	2.3977	1.6062	2.6507	0.31905	0.0020539	0.0093954	0.0018122	0.0026539	0.77005	6.8746	1.2514e-10
3485	IGFBP2	0.98534	2.3742	2.5196	2.5727	-1.097	0.00021898	0.0020307	0.0010444	0.0013848	0.15161	6.8727	1.2637e-10
1543	CYP1A1	1.5244	1.6554	0.68034	1.0879	1.0941	0.00049446	0.00081554	0.20898	0.0079825	0.15161	6.8716	1.2692e-10
6284	S100A13	1.8564	1.1994	1.7395	1.5996	0.84028	0.0014624	0.01319	0.0034861	0.034184	0.17413	6.8683	1.295e-10
2296	FOXC1	0.33748	2.3732	1.7354	2.72	0.8373	0.08869	0.00078515	0.023734	0.0019698	0.08097	6.8587	1.3806e-10
85458	DIXDC1	1.5936	1.7741	0.96066	1.0031	0.73482	0.00021279	0.0027056	0.12668	0.098435	0.051735	6.8578	1.3848e-10
824	CAPN2	1.2225	1.1574	0.89073	1.3348	0.86632	0.00095635	0.0019616	0.037706	0.0046182	0.35919	6.8425	1.5356e-10
7089	TLE2	1.067	2.0581	1.0666	1.7134	0.97954	0.0018838	0.0069411	0.23993	0.0028458	0.049923	6.8382	1.5783e-10
7088	TLE1	1.3663	1.5651	0.88038	1.6944	0.49447	0.0011091	0.0017933	0.033279	0.0026403	0.51415	6.8334	1.6266e-10
3075	CFH	1.9233	1.7051	1.279	0.12999	1.9749	9.7258e-05	0.0010837	0.089623	0.84924	0.036281	6.8315	1.6432e-10
5058	PAK1	-1.3417	-1.3891	-0.65077	-1.6992	-0.99603	0.00096339	0.0010837	0.14599	0.0063735	0.1598	-6.8241	1.7248e-10
54440	SASH3	-1.3128	-1.9416	-0.98865	-2.1365	-0.044065	0.0042714	0.00083238	0.019265	0.0017628	0.74029	-6.8217	1.7471e-10
23225	NUP210	-1.5115	-1.6187	-0.98968	-1.0126	-0.9314	2.9495e-05	0.0040346	0.024624	0.053935	0.442	-6.8205	1.7566e-10
3720	JARID2	-1.1842	-0.97857	-0.71347	-0.99835	-1.1148	0.00026041	0.0042226	0.052039	0.013525	0.21542	-6.8166	1.7995e-10
650	BMP2	2.3087	2.2102	1.7243	2.2201	-0.98967	3.2634e-06	0.0092681	0.005294	0.0028606	0.2414	6.8031	1.9696e-10
4162	MCAM	2.0021	1.9603	0.15902	2.0456	1.7535	7.8312e-06	0.0084353	0.80404	0.0032863	0.068346	6.7849	2.2272e-10
4306	NR3C2	0.78684	0.73207	0.4067	1.0615	0.91729	0.0049542	0.0020524	0.16164	0.0086992	0.051735	6.7845	2.2272e-10
1475	CSTA	-1.9752	-1.9657	-1.0242	-1.7586	-0.19465	7.7685e-05	0.014754	0.056493	0.005972	0.28499	-6.7823	2.2551e-10
26051	PPP1R16B	1.4301	1.9085	1.1269	2.3496	1.0933	0.0002122	0.018879	0.12362	0.0047514	0.094461	6.778	2.3131e-10
5999	RGS4	1.3101	3.1752	2.045	3.5039	1.7151	0.04573	0.00076368	0.020877	0.0013731	0.40334	6.7777	2.3131e-10
203	AK1	1.6124	1.6465	1.042	1.3845	1.248	0.00010298	0.0078605	0.016829	0.12596	0.15161	6.7746	2.3559e-10
4641	MYO1C	1.2283	1.2027	0.65104	0.97464	0.38322	6.8943e-05	0.0068158	0.036444	0.035769	0.25752	6.7719	2.3923e-10
11170	FAM107A	0.69794	1.7666	0.55952	2.0505	0.94727	0.02942	0.00076956	0.13579	0.0021935	0.068889	6.7675	2.4587e-10
89795	NAV3	1.4033	1.5335	1.4902	1.7036	0.97849	0.051288	0.00076671	0.0049672	0.0025156	0.442	6.7644	2.5041e-10
389	RHOC	1.5511	1.3041	1.0825	0.93058	0.77146	3.0594e-05	0.0022978	0.01755	0.21972	0.34931	6.7583	2.6052e-10
2869	GRK5	1.3789	1.3474	1.2599	1.3825	0.52923	0.0004138	0.0060404	0.011604	0.008006	0.60376	6.7559	2.6392e-10
25903	OLFML2B	-0.43276	-3.208	-2.592	-3.3197	-0.91084	0.29318	0.00076368	0.013652	0.0079178	0.050958	-6.7536	2.6746e-10
5805	PTS	0.74333	0.80354	0.89268	0.79354	0.60517	0.013899	0.0024904	0.018503	0.040711	0.058642	6.7508	2.7173e-10
9882	TBC1D4	0.9286	1.1826	0.89329	1.2452	0.37345	0.0057573	0.00098736	0.080923	0.014937	0.091567	6.7412	2.895e-10
4811	NID1	1.6445	1.0943	1.1718	1.7606	0.68079	7.194e-05	0.21051	0.0062834	0.0054663	0.33399	6.7393	2.9245e-10
351	APP	0.9993	0.92234	0.89851	1.1478	0.042857	0.00020622	0.0016901	0.019923	0.017691	0.75365	6.7276	3.1609e-10
5023	P2RX1	-0.86212	-1.1497	-0.64265	-1.1751	-0.36078	0.0028367	0.0031043	0.063342	0.0062433	0.12409	-6.7267	3.1697e-10
2273	FHL1	0.86143	1.8953	1.3379	2.2414	0.81729	0.0098702	0.0034663	0.052039	0.0065744	0.069561	6.7259	3.1783e-10
1809	DPYSL3	2.321	2.8492	2.0244	2.1085	0.41807	0.00013309	0.0025467	0.020355	0.062462	0.41354	6.7138	3.4441e-10
3487	IGFBP4	2.0431	0.86467	1.581	0.88427	0.82729	2.5199e-05	0.082987	0.039867	0.030719	0.12088	6.7121	3.4724e-10
4281	MID1	2.293	1.542	1.5493	1.8567	-0.2222	2.0905e-06	0.0083569	0.004703	0.0052177	0.18239	6.706	3.6097e-10
920	CD4	-1.2269	-2.058	-1.1073	-2.3627	-0.36634	0.0044956	0.002368	0.053579	0.0013848	0.34937	-6.704	3.6487e-10
80208	SPG11	-0.93276	-0.79673	-1.204	-1.255	-0.16595	0.0018678	0.0070223	0.0054632	0.01732	0.38343	-6.6945	3.8836e-10
131566	DCBLD2	1.1224	1.3024	1.4216	1.6372	0.76444	0.0031206	0.011087	0.010457	0.0034054	0.34	6.6887	4.0278e-10
8751	ADAM15	0.79897	0.82545	0.6383	0.8698	0.92663	0.0016913	0.0018542	0.099909	0.016168	0.11355	6.6858	4.0964e-10
23428	SLC7A8	-0.78836	-2.4167	-2.6817	-2.7605	-1.4273	0.26501	0.00076368	0.0017299	0.0029395	0.2791	-6.6819	4.1963e-10
2887	GRB10	0.57938	1.2688	1.3114	1.048	0.883	0.052121	0.0043743	0.0048634	0.011912	0.085763	6.6758	4.3623e-10
167227	DCP2	-0.87751	-0.69998	-0.88355	-1.1085	-0.91844	0.0040386	0.0056743	0.015958	0.015479	0.15961	-6.6723	4.4529e-10
79080	CCDC86	0.76476	1.4277	2.3999	1.3427	0.58914	0.035978	0.042674	0.00053588	0.023599	0.11128	6.6649	4.6565e-10
22918	CD93	1.9833	1.243	1.5071	1.5993	1.8369	0.00013103	0.060146	0.0058647	0.056219	0.21375	6.6651	4.6565e-10
53335	BCL11A	-1.7244	-1.5078	-0.5428	-0.30907	-1.3803	7.1027e-06	0.0040155	0.44865	0.38765	0.036281	-6.6604	4.7864e-10
23460	ABCA6	2.1589	2.1997	0.2301	0.20559	2.1498	2.0601e-05	0.00076368	0.81997	0.41391	0.036281	6.6591	4.802e-10
1536	CYBB	-1.518	-2.7335	-1.2671	-2.9858	-0.0632	0.038434	0.00076368	0.025938	0.0013731	0.59456	-6.6593	4.802e-10
348	APOE	-0.7364	-2.0965	-0.53049	-2.3523	-1.4568	0.031288	0.00076368	0.12549	0.0013848	0.15161	-6.6562	4.8838e-10
409	ARRB2	-0.8519	-1.1608	-0.88166	-1.3242	-0.39267	0.0048015	0.0015278	0.01906	0.0044652	0.49601	-6.6537	4.9543e-10
2124	EVI2B	-1.9867	-1.9746	-1.0678	-2.1433	1.511	7.711e-06	0.00076368	0.036205	0.0019698	0.12108	-6.6448	5.2472e-10
3797	KIF3C	0.94943	1.0325	0.36551	0.94695	0.40232	0.0002529	0.0024551	0.28787	0.017543	0.091954	6.6444	5.2488e-10
3417	IDH1	-0.75456	-0.93028	-1.0923	-1.1325	-0.29047	0.013792	0.001751	0.013652	0.01438	0.19169	-6.642	5.319e-10
10625	IVNS1ABP	-0.64557	-0.72395	-0.70057	-0.95555	-0.76127	0.001787	0.032514	0.052414	0.012553	0.058729	-6.6375	5.4703e-10
2043	EPHA4	1.6884	1.752	0.81476	1.3416	1.312	0.0017287	0.010061	0.35725	0.0054215	0.038273	6.636	5.4941e-10
8777	MPDZ	1.3356	1.7787	0.93587	1.8634	-0.19697	0.0005693	0.00076368	0.015438	0.0020225	0.42982	6.6361	5.4941e-10
10457	GPNMB	-2.4427	-3.7331	-3.5021	-4.3146	0.44212	0.036014	0.000891	0.00048539	0.0013731	0.2	-6.6355	5.4982e-10
2941	GSTA4	1.3188	1.6359	1.161	1.7192	-0.11819	5.6715e-05	0.0033787	0.011342	0.0050655	0.57776	6.6338	5.5468e-10
30008	EFEMP2	1.2249	1.5023	0.60511	1.5895	0.58234	0.00015698	0.0011985	0.1269	0.0099162	0.53592	6.6331	5.5566e-10
9414	TJP2	1.3143	1.3827	1.2717	1.4343	0.36009	0.0014312	0.0070319	0.0055927	0.011285	0.60376	6.6269	5.7785e-10
719	C3AR1	-1.933	-2.8258	-2.1389	-3.1909	0.62653	0.014049	0.00157	0.0011083	0.0013731	0.4652	-6.6245	5.8575e-10
1326	MAP3K8	-0.45245	-1.5828	-1.243	-1.9373	-1.0987	0.18604	0.0030638	0.01557	0.0025266	0.051735	-6.6223	5.9307e-10
10536	P3H3	0.13645	2.004	1.5855	1.9253	0.65971	0.45525	0.0023867	0.0029304	0.0021416	0.063574	6.6218	5.9338e-10
23543	RBFOX2	2.1346	2.2137	0.64828	2.1639	0.1641	2.288e-06	0.0011875	0.51174	0.0067886	0.73841	6.6213	5.936e-10
3398	ID2	-0.71752	-1.4011	-0.76188	-1.1833	-1.0573	0.0053551	0.0012116	0.048823	0.050424	0.087989	-6.6202	5.9634e-10
3295	HSD17B4	-0.68169	-0.71958	-1.2003	-1.1148	-0.69909	0.0052285	0.01069	0.004703	0.015709	0.25395	-6.6183	6.0254e-10
23199	GSE1	-0.99667	-0.91914	-0.63265	-0.68708	-0.9427	0.00016114	0.0035122	0.14672	0.10278	0.069561	-6.6175	6.0413e-10
4015	LOX	1.9627	2.6611	1.5999	2.8984	0.48719	0.0018547	0.004588	0.015512	0.0017109	0.83738	6.613	6.2117e-10
10437	IFI30	-1.2233	-2.4733	-1.2351	-2.8067	-0.97844	0.072739	0.0013419	0.0073386	0.0013731	0.48695	-6.6026	6.6445e-10
10687	PNMA2	1.5896	1.9559	1.9092	2.3444	0.33288	0.01099	0.037986	0.001328	0.0026961	0.4452	6.5985	6.8141e-10
11245	GPR176	1.5995	1.5027	1.8167	0.8713	0.54831	0.00022132	0.052829	0.0054357	0.018151	0.46526	6.585	7.4415e-10
9124	PDLIM1	2.0139	2.097	1.831	2.8987	-0.73839	4.4822e-05	0.0081642	0.0033987	0.0013731	0.13399	6.5819	7.5669e-10
7764	ZNF217	-0.59276	-0.68029	-0.88212	-0.77134	-1.0205	0.014524	0.0025286	0.021885	0.033638	0.076871	-6.5817	7.5669e-10
631	BFSP1	0.8686	1.0058	0.38678	0.91052	0.74208	0.0018461	0.0025436	0.27208	0.022234	0.051735	6.5785	7.7152e-10
171586	ABHD3	-1.205	-1.4154	-0.76136	-1.876	-0.74365	0.013002	0.0024978	0.26081	0.0020577	0.057287	-6.575	7.8768e-10
5732	PTGER2	-1.7124	-2.0727	-0.99421	-2.2409	0.26775	2.4727e-05	0.0012117	0.027481	0.00511	0.36973	-6.5745	7.8809e-10
2017	CTTN	2.1584	2.177	1.1456	1.9062	-0.14474	2.3331e-06	0.00076368	0.11341	0.063785	0.73615	6.5723	7.9758e-10
914	CD2	-1.323	-1.9161	-1.387	-1.5743	-0.43576	0.03337	0.0021363	0.014215	0.03156	0.076871	-6.5656	8.3205e-10
3199	HOXA2	0.61812	1.7937	1.2553	0.76067	1.5941	0.010943	0.0083117	0.01906	0.035182	0.061723	6.5637	8.4097e-10
9465	AKAP7	-0.95689	-0.55282	-0.47453	-1.0247	-0.77203	0.00032308	0.0063655	0.29984	0.040117	0.050958	-6.5604	8.5746e-10
5898	RALA	0.96852	0.686	0.67439	0.57536	0.82968	0.0004138	0.023988	0.10783	0.047593	0.051735	6.5503	9.1521e-10
7454	WAS	-1.2873	-1.984	-0.69605	-2.2875	0.13198	0.0002592	0.00076368	0.075732	0.0015767	0.57169	-6.5442	9.5058e-10
11027	LILRA2	-1.0718	-1.892	-0.86677	-2.0983	-0.78594	0.0030175	0.021114	0.032159	0.025193	0.06721	-6.5408	9.6999e-10
23616	SH3BP1	-0.49754	-1.5556	-0.8287	-1.6545	-0.79845	0.032392	0.00080004	0.08743	0.0096085	0.077564	-6.5404	9.6999e-10
3516	RBPJ	-0.54304	-0.86525	-0.82037	-0.92058	-0.877	0.0090094	0.0072362	0.034723	0.020663	0.067422	-6.5362	9.9531e-10
5214	PFKP	1.2309	1.6279	1.1636	2.1117	0.78384	0.0047121	0.0033787	0.034049	0.0025809	0.40403	6.5352	9.9927e-10
9448	MAP4K4	1.2736	0.91832	1.1105	1.4592	0.39175	5.4767e-05	0.08046	0.030819	0.0038465	0.50757	6.5267	1.0548e-09
1901	S1PR1	1.6737	1.3586	0.96422	1.8625	1.5403	0.0035986	0.0024128	0.051605	0.012695	0.19925	6.5162	1.1258e-09
10494	STK25	0.72839	0.64962	0.82744	0.70997	0.56934	0.0058711	0.0077508	0.020027	0.047211	0.076591	6.5162	1.1258e-09
2322	FLT3	-2.9762	-1.9549	-1.2756	-1.7703	0.14666	5.6801e-07	0.0028524	0.12891	0.041688	0.81463	-6.5128	1.1435e-09
10954	PDIA5	0.87576	1.0075	0.73839	1.3239	0.16472	0.0033593	0.0017219	0.032965	0.0046526	0.54414	6.5133	1.1435e-09
6280	S100A9	-1.002	-2.552	-1.0933	-2.8881	0.0087953	0.014935	0.00086604	0.016763	0.0013731	0.95428	-6.5127	1.1435e-09
90634	N4BP2L1	-1.322	-2.0327	-1.4297	-1.8453	-0.27417	0.018302	0.00092349	0.023289	0.003975	0.44276	-6.5109	1.1545e-09
6505	SLC1A1	0.62755	1.3901	1.7752	1.4342	0.84265	0.047295	0.047234	0.0028474	0.0041716	0.095249	6.5056	1.1928e-09
8260	NAA10	0.75523	0.79255	1.0167	0.93483	0.99865	0.014011	0.011041	0.016567	0.029121	0.066222	6.5051	1.1935e-09
3055	HCK	-0.67122	-2.3946	-1.085	-2.6378	0.0044853	0.013776	0.00077325	0.019363	0.0013731	0.99516	-6.5035	1.2036e-09
2701	GJA4	1.9412	2.4154	1.9301	1.4698	-0.56624	0.0010187	0.0036986	0.0015072	0.013525	0.64534	6.5002	1.2208e-09
9924	PAN2	-0.97074	-0.66697	-1.1019	-1.2377	-0.72788	0.004355	0.027224	0.011787	0.017543	0.12397	-6.5009	1.2208e-09
9353	SLIT2	1.8675	1.8343	1.2343	-0.061357	1.042	1.5286e-05	0.00076368	0.023582	0.89323	0.24434	6.5006	1.2208e-09
5142	PDE4B	1.1037	1.0069	0.53725	1.2587	0.96828	0.00056626	0.0048174	0.08157	0.030125	0.16274	6.4957	1.2549e-09
29775	CARD10	0.10715	2.224	1.3187	2.4103	0.78998	0.66702	0.00076368	0.01755	0.0013848	0.057287	6.4854	1.34e-09
4000	LMNA	1.062	0.67413	1.0135	0.66532	0.89496	0.00040983	0.011643	0.026845	0.045268	0.21834	6.4777	1.4075e-09
3265	HRAS	0.85711	1.0249	0.9762	0.98651	0.62683	0.0041116	0.002101	0.016373	0.034947	0.31549	6.4743	1.4355e-09
5915	RARB	1.9197	1.9944	0.36941	0.22569	1.7069	3.534e-06	0.0015007	0.62479	0.42368	0.056309	6.4739	1.4355e-09
6422	SFRP1	1.2939	1.346	1.358	1.7656	-0.46101	0.00012235	0.0010298	0.04169	0.0041724	0.56172	6.4709	1.4615e-09
7466	WFS1	0.84646	1.233	1.2167	1.1875	0.99027	0.025605	0.0029391	0.082441	0.017543	0.050958	6.4695	1.4708e-09
23208	SYT11	1.3865	0.87058	0.52489	0.79414	1.067	0.00018864	0.0016374	0.53631	0.040649	0.067692	6.4676	1.4863e-09
1831	TSC22D3	-1.036	-1.0837	-0.87963	-1.4811	-0.14184	0.00062432	0.0031525	0.034906	0.0053868	0.78905	-6.4614	1.5447e-09
30817	ADGRE2	-1.6261	-1.8499	-0.47873	-1.7445	-0.79878	3.0915e-05	0.00097855	0.4512	0.074895	0.17912	-6.4579	1.5772e-09
9289	ADGRG1	0.68904	1.7038	1.2637	2.2733	1.6435	0.16859	0.0062552	0.0073386	0.0015843	0.10686	6.4573	1.5789e-09
10061	ABCF2	0.55442	0.58942	0.68022	0.74199	0.80003	0.0073762	0.0024163	0.069748	0.042093	0.068763	6.4556	1.5928e-09
3875	KRT18	2.6067	2.4479	3.8666	1.9227	-0.94931	0.0016129	0.0039606	0.00044118	0.0027523	0.11058	6.455	1.5955e-09
25776	CBY1	0.86558	0.88585	0.85992	0.98701	0.68039	0.0032084	0.031089	0.05547	0.013894	0.064562	6.4489	1.6569e-09
10628	TXNIP	-1.1417	-1.1127	-0.8407	-1.2901	-1.1379	0.0083801	0.0067161	0.046121	0.030256	0.065258	-6.4477	1.6665e-09
10098	TSPAN5	0.74081	2.4308	2.2395	2.7219	0.84404	0.25751	0.002978	0.0011754	0.0013731	0.44784	6.4444	1.6992e-09
87	ACTN1	1.2229	0.8536	0.89091	0.63888	0.35425	0.00021392	0.0057514	0.048096	0.14893	0.1401	6.4435	1.7048e-09
9639	ARHGEF10	1.4141	1.9838	1.5931	2.0943	-0.88914	0.00023676	0.00078024	0.0037844	0.0033662	0.099272	6.4412	1.7267e-09
5327	PLAT	0.86052	2.0805	1.5466	2.239	1.3829	0.024964	0.0062813	0.012803	0.0018124	0.35207	6.44	1.7365e-09
4489	MT1A	0.96716	1.3429	1.4053	1.3619	1.6806	0.028079	0.016873	0.015653	0.093898	0.036281	6.4372	1.7641e-09
3903	LAIR1	-1.8351	-0.73017	-1.431	-0.54154	0.12533	8.3645e-06	0.0081145	0.0066509	0.065044	0.62768	-6.4314	1.8285e-09
9857	CEP350	-0.65851	-0.7164	-0.87765	-1.1791	-0.65067	0.021467	0.010787	0.026845	0.013552	0.066552	-6.4231	1.9271e-09
2329	FMO4	-0.87017	-1.4393	-0.82493	-1.5528	-0.34456	0.022475	0.0013081	0.075285	0.014217	0.091567	-6.4149	2.0286e-09
23429	RYBP	-0.65316	-0.59592	-0.40842	-0.79171	-0.67634	0.0044206	0.0024503	0.13229	0.019512	0.087989	-6.4139	2.038e-09
51090	PLLP	0.95938	1.119	0.56907	1.3533	0.53845	0.00049404	0.0019459	0.22402	0.0042135	0.40809	6.4108	2.0749e-09
7867	MAPKAPK3	-0.95429	-0.78438	-0.66086	-0.91592	-0.13433	0.00031285	0.0016209	0.054564	0.017581	0.77591	-6.4069	2.1227e-09
1465	CSRP1	1.2851	1.0348	1.0104	0.61067	1.1641	0.00099222	0.0027419	0.024396	0.099538	0.25425	6.4049	2.1427e-09
8942	KYNU	-1.2529	-2.2286	-0.54407	-2.4362	-0.5693	0.057977	0.000891	0.24924	0.0013848	0.079588	-6.4048	2.1427e-09
26509	MYOF	2.6365	2.0514	1.4544	1.5678	1.5483	3.3805e-06	0.12831	0.038809	0.13147	0.20321	6.3998	2.2086e-09
10626	TRIM16	0.74647	0.51991	0.94305	1.042	0.98033	0.010891	0.015702	0.023773	0.017465	0.077701	6.3984	2.2244e-09
27295	PDLIM3	1.6422	2.4914	1.8342	2.5115	-0.49835	0.0043174	0.0040881	0.0058478	0.0013969	0.68507	6.3811	2.484e-09
9180	OSMR	2.2176	1.5869	0.7265	1.6521	0.60652	5.7996e-06	0.039808	0.1862	0.0029558	0.71324	6.3778	2.5325e-09
5747	PTK2	2.0137	1.9879	1.6134	2.0546	-0.21847	4.1673e-06	0.0014901	0.039615	0.022497	0.31599	6.3767	2.545e-09
23526	ARHGAP45	-0.35211	-1.537	-0.98253	-1.485	-0.70469	0.081233	0.00076671	0.016829	0.0089513	0.22125	-6.3729	2.6028e-09
2184	FAH	-1.4738	-1.3613	-1.4018	-1.6277	0.54175	0.00015267	0.0079851	0.0041294	0.0026539	0.26715	-6.3716	2.6195e-09
10396	ATP8A1	-1.5209	-1.4484	-1.077	-1.2562	-1.0383	0.00034652	0.041658	0.028956	0.058209	0.13558	-6.3565	2.8826e-09
874	CBR3	1.2765	1.8131	0.80784	1.7148	1.0449	0.005806	0.0076525	0.16059	0.010968	0.061814	6.3543	2.919e-09
10970	CKAP4	1.1231	1.3058	1.1956	1.2235	0.31839	0.0006906	0.006865	0.015958	0.03156	0.57776	6.3462	3.0691e-09
256949	KANK3	0.34524	1.1125	0.52421	1.3532	0.83004	0.054488	0.0013419	0.14469	0.0041716	0.06721	6.3426	3.1354e-09
4354	MPP1	-1.5343	-1.2386	-1.5769	-1.7128	0.55837	0.00040469	0.0028428	0.0054357	0.0029573	0.26941	-6.3367	3.2495e-09
1043	CD52	-1.9226	-2.3197	-1.2105	-2.6011	-0.42869	0.0010443	0.0079776	0.018735	0.021685	0.51191	-6.3287	3.4148e-09
3663	IRF5	-0.86036	-2.0161	-1.2458	-1.8831	-0.04016	0.0012264	0.0012758	0.013342	0.078897	0.7479	-6.3197	3.6118e-09
3937	LCP2	-1.7321	-1.7251	-0.98827	-1.5862	-0.56677	0.00040983	0.0041929	0.09569	0.0052668	0.65097	-6.3167	3.6743e-09
9372	ZFYVE9	1.5539	0.74599	1.8432	0.59328	0.16001	7.7125e-05	0.15762	0.0028474	0.044008	0.69644	6.302	4.03e-09
54468	MIOS	-0.74666	-0.78369	-0.60732	-0.95251	-0.44978	0.0047775	0.001742	0.05513	0.01428	0.35322	-6.2997	4.0821e-09
8892	EIF2B2	0.63007	0.55234	0.54762	0.69346	0.65712	0.0054784	0.01282	0.056057	0.060609	0.055914	6.2988	4.093e-09
2591	GALNT3	-1.4029	-1.1855	-0.75074	-1.224	-0.8344	5.6715e-05	0.0023111	0.25965	0.018151	0.53271	-6.2986	4.093e-09
23492	CBX7	-0.19593	-1.2906	-1.4616	-1.6622	-0.2741	0.2277	0.001751	0.010798	0.0027101	0.14936	-6.2917	4.2688e-09
1191	CLU	2.6155	0.62054	2.0713	0.1754	0.86073	2.1028e-06	0.22383	0.0017855	0.62015	0.43792	6.283	4.4948e-09
2359	FPR3	-1.2843	-3.3292	-2.6523	-3.7006	0.081208	0.14252	0.00076368	0.0025444	0.0013731	0.52906	-6.2832	4.4948e-09
11309	SLCO2B1	-0.50281	-3.9524	-3.4792	-3.9902	0.26573	0.22767	0.00076368	0.00055677	0.0013731	0.25489	-6.2774	4.6492e-09
94	ACVRL1	1.4918	1.3438	0.61921	1.5928	1.1278	8.278e-05	0.071794	0.15938	0.0029439	0.30713	6.2765	4.6683e-09
3569	IL6	1.9328	1.7677	1.5843	1.8038	0.97987	0.018398	0.022846	0.006389	0.012213	0.1984	6.26	5.1768e-09
7074	TIAM1	-0.8311	-1.488	-0.34701	-1.372	-1.5202	0.0010478	0.0039516	0.60159	0.033081	0.040922	-6.2594	5.1852e-09
3344	FOXN2	-1.2557	-0.92435	-0.68273	-1.2631	-0.13155	0.000248	0.0013174	0.45044	0.006434	0.40857	-6.2575	5.2373e-09
7345	UCHL1	2.3423	3.2586	3.2289	2.7557	-0.18048	0.00023531	0.011247	0.00044118	0.10759	0.36253	6.2491	5.5138e-09
23516	SLC39A14	1.1266	1.4464	1.0976	1.6911	-0.60392	0.0003627	0.0011753	0.0096646	0.0061666	0.23253	6.2462	5.607e-09
5128	CDK17	1.0538	1.0239	1.0334	0.9183	0.60489	0.0002592	0.065137	0.015958	0.018467	0.50008	6.2428	5.7155e-09
6916	TBXAS1	-1.9558	-2.3153	-1.4503	-2.6995	1.1182	0.0001216	0.00076368	0.015275	0.0013731	0.051744	-6.2391	5.843e-09
3202	HOXA5	0.38988	1.7405	1.1609	1.7678	1.4087	0.14276	0.002101	0.010248	0.010273	0.13178	6.2368	5.9139e-09
3553	IL1B	-1.2937	-1.8067	-0.91919	-1.7137	-0.60762	0.022543	0.0043743	0.018374	0.0053532	0.34017	-6.2356	5.9335e-09
23371	TNS2	0.98802	1.2375	0.89761	0.54591	1.3185	0.0002576	0.0019367	0.29201	0.059217	0.16889	6.2358	5.9335e-09
4155	MBP	-1.1991	-1.4669	-1.0371	-1.751	0.51849	0.00028694	0.00083238	0.039615	0.0033856	0.32964	-6.2336	5.9969e-09
1675	CFD	-0.90309	-2.412	-1.2162	-2.6211	0.073688	0.014929	0.00076368	0.018192	0.0013731	0.53551	-6.2318	6.0547e-09
966	CD59	1.1968	1.0652	0.35457	1.1816	1.0979	0.00010966	0.05816	0.19738	0.023839	0.097827	6.2185	6.5765e-09
6443	SGCB	2.0306	1.7756	0.14494	1.3195	0.24145	3.3805e-06	0.00097071	0.84537	0.010018	0.73984	6.2165	6.6476e-09
2767	GNA11	1.2237	1.2401	1.0443	1.1631	1.0043	0.00089884	0.11675	0.026845	0.02256	0.13092	6.2147	6.7079e-09
4846	NOS3	0.71189	1.9966	0.45499	2.1038	1.4203	0.0069535	0.0015278	0.46183	0.0020698	0.13136	6.2142	6.7174e-09
23764	MAFF	0.86361	0.71548	0.84701	1.006	0.55413	0.0023064	0.0055653	0.051605	0.016457	0.34332	6.2123	6.7802e-09
7371	UCK2	0.46441	1.376	1.447	1.529	0.29831	0.19337	0.0022521	0.0036863	0.0032351	0.35102	6.212	6.7802e-09
5265	SERPINA1	-0.58432	-1.6171	-0.96111	-1.8365	-0.48446	0.078841	0.00076368	0.029121	0.0025156	0.47738	-6.2105	6.8306e-09
11099	PTPN21	1.4273	1.5162	0.38315	0.821	0.62528	3.037e-05	0.00092349	0.60332	0.063342	0.28061	6.2074	6.9547e-09
25999	CLIP3	1.253	1.9478	1.1001	2.0686	-0.036203	0.0020962	0.0013715	0.055846	0.0018496	0.77966	6.2003	7.2608e-09
2272	FHIT	-1.0702	-1.3502	-0.79441	-1.0768	-1.0791	0.0032427	0.0015278	0.20183	0.038869	0.11959	-6.1944	7.5198e-09
23531	MMD	-0.04208	-1.3581	-1.4912	-1.612	-1.0855	0.92908	0.0027056	0.005433	0.0031932	0.040709	-6.1924	7.5993e-09
3915	LAMC1	1.5469	1.0925	1.259	1.6261	0.39477	0.00029646	0.022059	0.032621	0.060193	0.31178	6.189	7.7484e-09
240	ALOX5	-0.79859	-1.8893	-1.0754	-2.1754	-0.82701	0.015606	0.0023546	0.066276	0.0027101	0.3898	-6.185	7.9355e-09
9262	STK17B	-1.2857	-0.33991	-1.0888	-1.1887	-0.72357	0.00045734	0.20361	0.034723	0.056983	0.069561	-6.1787	8.2382e-09
4133	MAP2	1.4353	1.0288	-0.48527	1.1566	1.4681	8.7243e-05	0.0015278	0.55804	0.0070346	0.050958	6.1772	8.2858e-09
25816	TNFAIP8	-1.0133	-1.3059	-1.2753	-1.5917	-0.63272	0.032948	0.0030333	0.0074168	0.019279	0.3735	-6.1774	8.2858e-09
114876	OSBPL1A	-1.2137	-1.1473	-1.2	-1.2332	-0.13129	0.0026286	0.0055017	0.019207	0.0066522	0.85359	-6.1733	8.4737e-09
25940	FAM98A	0.77842	0.72762	0.98546	0.79124	0.50654	0.0053244	0.0021762	0.016868	0.37439	0.10588	6.1662	8.8432e-09
7678	ZNF124	-0.69517	-0.88967	-0.53751	-1.1731	-0.76953	0.0059644	0.0017354	0.18121	0.0095377	0.20513	-6.1619	9.0666e-09
4064	CD180	-2.1066	-1.6552	-2.3315	-1.1906	0.093179	0.0014884	0.023939	0.0011083	0.0070346	0.48591	-6.1517	9.6527e-09
659	BMPR2	1.131	0.91179	0.47729	0.81406	0.48264	9.0818e-05	0.0013517	0.43614	0.022294	0.47894	6.1456	1.0007e-08
3684	ITGAM	-0.55926	-2.1776	-1.0553	-2.4889	-0.17465	0.073142	0.0020189	0.014013	0.0013848	0.6978	-6.1426	1.0179e-08
114882	OSBPL8	-0.59704	-0.61481	-0.66443	-0.614	-0.51367	0.0079677	0.0024163	0.047617	0.24897	0.065542	-6.1417	1.0219e-08
11314	CD300A	-0.82316	-2.0251	-1.2013	-2.3739	-0.363	0.045073	0.0081642	0.012787	0.0013848	0.55161	-6.1406	1.0245e-08
7168	TPM1	1.6225	1.6711	1.4387	1.6004	-0.70003	5.9607e-05	0.0021545	0.0088509	0.0033662	0.079588	6.1408	1.0245e-08
10980	COPS6	0.55857	0.45163	0.66248	0.5697	0.46343	0.010802	0.0068177	0.044791	0.054959	0.086331	6.1348	1.0608e-08
10499	NCOA2	-0.99777	-1.1456	-0.76565	-0.92824	-0.61133	0.0013027	0.0052291	0.10731	0.10434	0.108	-6.1344	1.061e-08
3140	MR1	-1.8025	-2.0838	-1.4114	-2.0978	1.6304	5.0766e-05	0.00076368	0.0072718	0.0023025	0.036281	-6.1333	1.0665e-08
3340	NDST1	0.89794	1.0367	0.37947	1.0193	0.66417	0.0017373	0.0017933	0.22037	0.030382	0.19746	6.1274	1.1045e-08
928	CD9	1.3362	0.86848	0.48117	0.75556	0.91961	0.00017947	0.028175	0.16545	0.24604	0.050972	6.1251	1.1182e-08
649	BMP1	0.7589	0.79101	0.81111	0.81614	0.73127	0.0017985	0.01305	0.070949	0.032197	0.16867	6.1228	1.132e-08
4128	MAOA	1.064	1.1964	0.037927	1.0445	0.9685	0.00064434	0.0030641	0.95794	0.018941	0.040922	6.1169	1.1722e-08
11006	LILRB4	-1.3301	-2.5526	-2.3093	-2.7831	0.16319	0.00961	0.0032118	0.0015073	0.0017977	0.26229	-6.1163	1.1747e-08
347	APOD	0.61901	1.4492	0.60152	1.8567	1.5022	0.25473	0.0019889	0.16525	0.0023025	0.040709	6.1121	1.203e-08
23097	CDK19	-0.82246	-0.7963	-1.0745	-1.1225	-0.45318	0.014235	0.0094676	0.0088194	0.022015	0.35732	-6.1087	1.2246e-08
4739	NEDD9	1.4766	1.1651	0.76137	1.5258	0.68738	8.1442e-05	0.01871	0.089452	0.034184	0.48627	6.1089	1.2246e-08
8704	B4GALT2	0.9109	0.13722	1.1863	0.3636	0.35398	0.00066396	0.082799	0.003775	0.3392	0.14973	6.1031	1.2656e-08
6709	SPTAN1	0.98754	0.6775	0.70796	0.61715	0.50404	0.00085072	0.019512	0.096182	0.060768	0.11354	6.0988	1.2976e-08
5693	PSMB5	0.7113	0.66615	0.67385	0.64951	0.30147	0.0045211	0.0027366	0.028956	0.060055	0.35207	6.0958	1.3196e-08
25758	KIAA1549L	1.1868	1.5037	0.74	1.6551	1.0904	0.01234	0.0063078	0.15367	0.002641	0.17016	6.0933	1.3372e-08
4163	MCC	1.1571	1.0715	0.38841	0.49036	0.7233	0.00012698	0.088899	0.19889	0.11508	0.051735	6.0852	1.4042e-08
9459	ARHGEF6	-1.3209	-0.91826	-0.78118	-1.3121	0.23393	0.00010405	0.0016604	0.063277	0.010228	0.5085	-6.0823	1.4269e-08
23064	SETX	-0.62718	-0.70062	-0.84317	-0.83675	-0.29164	0.0080977	0.038373	0.021215	0.020019	0.14274	-6.08	1.4447e-08
2888	GRB14	1.2937	1.4559	1.2279	0.94351	0.86974	0.007973	0.0036406	0.017584	0.036736	0.43658	6.0741	1.4957e-08
5175	PECAM1	0.98447	0.40245	0.66564	0.62789	0.98953	0.000251	0.017152	0.045522	0.10912	0.28491	6.0699	1.5329e-08
3988	LIPA	-0.65067	-1.2539	-1.6849	-1.1305	-0.054965	0.089254	0.00096162	0.004703	0.0085742	0.81168	-6.0627	1.6e-08
2743	GLRB	0.37894	1.9206	1.2266	2.2536	1.3658	0.1962	0.00076368	0.14483	0.0015767	0.12247	6.0609	1.6148e-08
5208	PFKFB2	-1.4874	-1.5496	-0.51424	-1.2192	-0.64827	1.138e-05	0.0015007	0.51785	0.085897	0.47533	-6.0579	1.6414e-08
5724	PTAFR	-1.0727	-1.9311	-1.2667	-2.1406	0.061934	0.066132	0.00076368	0.0074993	0.0017305	0.64858	-6.0553	1.6653e-08
8906	AP1G2	-0.59203	-0.63447	-0.70527	-0.87427	-0.6644	0.024102	0.0029227	0.079206	0.015951	0.13558	-6.0534	1.6819e-08
6525	SMTN	0.27276	1.3313	1.6596	1.4832	1.1105	0.10679	0.012877	0.0059413	0.0041716	0.22968	6.0478	1.7382e-08
9659	PDE4DIP	-0.9275	-1.0752	-2.5209	-0.53524	-0.16159	0.0016609	0.030676	0.0070622	0.15937	0.25633	-6.0436	1.7798e-08
5287	PIK3C2B	1.2014	1.1912	0.79979	0.77088	0.56635	0.00073471	0.022021	0.079799	0.068172	0.14769	6.0404	1.8127e-08
4860	PNP	1.0465	1.0918	1.0484	1.1699	0.89395	0.0080989	0.0051718	0.025938	0.12198	0.13493	6.0399	1.8145e-08
9931	HELZ	-0.53712	-0.58093	-0.38318	-0.84282	-0.55381	0.010843	0.0052088	0.25494	0.019698	0.061814	-6.0391	1.8204e-08
5292	PIM1	-0.63972	-0.93057	-0.74542	-1.6877	-1.083	0.081019	0.0020077	0.056057	0.0027597	0.22034	-6.0382	1.8264e-08
2745	GLRX	-1.1969	-0.78053	-0.95671	-0.84098	-0.19589	0.00020368	0.023743	0.020393	0.02924	0.87532	-6.0352	1.8568e-08
3918	LAMC2	1.8372	0.9892	0.82123	2.259	1.6253	0.029637	0.01406	0.42035	0.0014566	0.050958	6.035	1.8568e-08
10974	ADIRF	0.27295	2.1981	1.8019	2.3428	0.70822	0.36839	0.0051718	0.0028329	0.012611	0.10998	6.0336	1.8652e-08
5165	PDK3	-0.38868	-1.2805	-0.96864	-1.18	-0.74892	0.14625	0.0010843	0.051605	0.018016	0.083022	-6.0338	1.8652e-08
199	AIF1	-1.9333	-2.4818	-0.12805	-2.7908	-0.71944	0.00154	0.00076368	0.91402	0.0014702	0.37653	-6.0318	1.8827e-08
8930	MBD4	-0.56086	-0.53793	-0.66324	-0.81329	-0.34569	0.0096717	0.0030928	0.028156	0.019596	0.47894	-6.0294	1.9078e-08
7305	TYROBP	-1.7488	-2.8195	-1.0282	-3.1332	0.29971	0.0096105	0.00076368	0.014609	0.0013731	0.11881	-6.0274	1.9266e-08
3310	HSPA6	-0.048054	-1.9567	-1.1232	-2.1498	-0.98005	0.86117	0.00076368	0.016567	0.0042135	0.067114	-6.0272	1.9266e-08
4853	NOTCH2	-0.81755	-1.0323	-1.0842	-1.689	-0.14667	0.007795	0.031692	0.0060437	0.0050098	0.74712	-6.025	1.9488e-08
58497	PRUNE1	-0.59678	-0.41989	-0.61794	-0.80637	-0.52724	0.0091201	0.0078245	0.044037	0.026144	0.19417	-6.0227	1.9695e-08
9830	TRIM14	-1.3369	-1.0565	-1.6075	-1.0273	0.34318	6.5142e-05	0.035068	0.0043438	0.035769	0.54992	-6.0229	1.9695e-08
1848	DUSP6	1.2828	0.74447	0.74181	0.71104	0.50856	0.00010298	0.011167	0.083195	0.08562	0.45008	6.0204	1.9935e-08
23266	ADGRL2	2.0239	1.6075	0.56641	2.1364	-1.0517	7.51e-06	0.0069444	0.078059	0.002391	0.17648	6.0201	1.9937e-08
23321	TRIM2	1.1367	1.7544	1.7136	1.479	-0.20272	0.00049189	0.0040521	0.0022185	0.025767	0.22875	6.0171	2.0276e-08
1385	CREB1	-0.57491	-0.2121	-0.6471	-0.57642	-0.48421	0.0047775	0.029907	0.069678	0.047084	0.072858	-6.0137	2.0628e-08
5166	PDK4	-1.3697	-2.2085	-2.2031	-1.6675	-0.73735	0.0843	0.0047904	0.015608	0.0026948	0.37131	-6.014	2.0628e-08
11034	DSTN	1.024	0.78471	0.78322	0.85241	0.21781	0.00055194	0.0024309	0.035708	0.10344	0.71417	6.012	2.0799e-08
2788	GNG7	-0.9856	-1.3506	-0.45344	-1.1264	-0.82771	0.0012264	0.00092349	0.42297	0.027284	0.26941	-6.0116	2.0818e-08
7057	THBS1	1.6648	1.0354	0.64823	0.70031	1.5194	7.7125e-05	0.023733	0.27871	0.20237	0.06721	6.0095	2.1051e-08
3710	ITPR3	1.1291	1.5405	1.0259	1.8863	1.0736	0.01305	0.028884	0.019207	0.017403	0.18239	6.0061	2.1457e-08
8406	SRPX	1.6528	0.4091	1.2132	0.6754	1.3653	0.00049114	0.06631	0.040576	0.099651	0.13558	6.0034	2.177e-08
8685	MARCO	-0.054144	-2.7012	-3.3418	-3.621	-0.31714	0.77327	0.0068642	0.0012302	0.0013731	0.20918	-6.0014	2.2004e-08
4353	MPO	-2.5252	-2.6623	-0.57749	-1.6394	0.20926	1.0705e-06	0.00076368	0.42577	0.076042	0.46971	-5.9993	2.2248e-08
23527	ACAP2	-0.62475	-0.67723	-0.52825	-0.67693	-0.42956	0.0054193	0.0036461	0.085856	0.075664	0.13558	-5.9956	2.2715e-08
6776	STAT5A	-0.97903	-0.92825	-0.80094	-1.3113	0.54041	0.00030847	0.0025467	0.018932	0.0052177	0.26058	-5.9933	2.2999e-08
27299	ADAMDEC1	-2.0357	-3.7211	-3.0836	-4.1489	0.34383	0.040604	0.0013079	0.0010011	0.0013731	0.091656	-5.9912	2.3261e-08
4239	MFAP4	-1.5198	-1.3884	-0.53404	-0.1903	-1.2978	9.2021e-05	0.011472	0.35037	0.51989	0.040709	-5.9909	2.3262e-08
1051	CEBPB	-0.40233	-0.90791	-0.77926	-0.93977	-0.59424	0.078054	0.0024669	0.043574	0.012934	0.12955	-5.9857	2.3976e-08
7940	LST1	-0.9857	-1.8653	-0.92134	-2.0666	0.078708	0.008668	0.0019644	0.036046	0.0023398	0.90072	-5.9835	2.4253e-08
9404	LPXN	-1.4755	-1.0496	-1.3572	-1.4867	1.4327	4.7043e-05	0.010853	0.0036863	0.003497	0.068346	-5.9801	2.472e-08
6624	FSCN1	1.8105	1.3479	1.7634	1.7846	0.13511	0.00045335	0.11327	0.0095428	0.011697	0.8522	5.9775	2.5074e-08
3728	JUP	0.94814	1.0858	0.95569	1.4975	0.70363	0.0089131	0.027613	0.027996	0.0089513	0.28072	5.9749	2.5428e-08
945	CD33	-1.4584	-1.9829	-0.77737	-2.26	0.52468	7.404e-05	0.00078024	0.058953	0.001539	0.069507	-5.9741	2.5503e-08
2752	GLUL	-0.77578	-1.4159	-1.0984	-1.3247	-0.45065	0.007782	0.00565	0.012247	0.076835	0.38829	-5.9735	2.5554e-08
22998	LIMCH1	1.8668	2.2948	0.71083	2.2368	0.407	0.00044371	0.011472	0.38398	0.0019541	0.48534	5.9666	2.6616e-08
23164	MPRIP	0.57556	1.0989	0.80226	1.1676	0.30236	0.035457	0.0020007	0.018583	0.011735	0.54745	5.9663	2.6617e-08
57228	SMAGP	0.18117	1.7218	1.779	2.3379	0.53648	0.50716	0.00098334	0.0054632	0.0014702	0.48552	5.966	2.6619e-08
5793	PTPRG	2.1873	1.4369	1.6443	1.0446	-0.50066	3.8067e-06	0.035337	0.019265	0.066588	0.57785	5.9648	2.6769e-08
710	SERPING1	-0.289	-1.402	-1.3918	-1.376	-2.0167	0.61193	0.0026629	0.026055	0.0041371	0.050958	-5.9609	2.7367e-08
5819	NECTIN2	0.80838	0.78508	0.27868	0.83482	0.23653	0.00055326	0.004611	0.44409	0.030003	0.14807	5.9539	2.85e-08
23041	MON2	-0.50182	-0.43675	-0.70172	-0.71419	-0.70414	0.040877	0.0043068	0.087236	0.030794	0.069561	-5.9484	2.9427e-08
2034	EPAS1	2.0778	0.66221	0.3616	0.43505	1.7177	2.2206e-05	0.0030333	0.66994	0.094211	0.19482	5.9463	2.9764e-08
2730	GCLM	0.83229	0.50397	0.79679	0.81129	0.7829	0.0030366	0.0057703	0.18478	0.079762	0.081995	5.9433	3.0256e-08
10062	NR1H3	-0.65508	-1.4346	-2.7757	-1.9232	0.018958	0.005471	0.026567	0.0008898	0.037204	0.87668	-5.9418	3.0483e-08
79073	TMEM109	0.77116	0.40137	0.64389	0.55423	0.91332	0.0080421	0.011327	0.044044	0.063266	0.126	5.9406	3.0645e-08
7100	TLR5	-0.36992	-3.0958	-2.5488	-3.4877	-0.21238	0.56104	0.00097071	0.0034978	0.0013731	0.80657	-5.9368	3.1301e-08
7033	TFF3	0.55476	1.0653	0.94988	2.1758	1.0249	0.073408	0.088722	0.025938	0.0020225	0.083022	5.9366	3.1301e-08
5155	PDGFB	1.4164	1.3311	1.4062	1.0868	0.92006	0.0015806	0.045751	0.097287	0.045315	0.10068	5.9307	3.239e-08
2280	FKBP1A	0.79385	0.72389	0.79971	0.90227	0.48491	0.011782	0.0017914	0.047614	0.032813	0.4201	5.928	3.2855e-08
64131	XYLT1	-1.9418	-1.4208	-1.5396	-1.673	-1.3164	0.00019991	0.18374	0.18305	0.023065	0.093198	-5.9267	3.3065e-08
6675	UAP1	0.97443	1.3144	1.1779	1.4701	0.37393	0.029999	0.0051277	0.0096296	0.10733	0.18393	5.924	3.3557e-08
2162	F13A1	-2.528	-3.2337	-1.6361	-3.6433	0.035753	0.004199	0.0036919	0.1257	0.0013731	0.8524	-5.9235	3.3594e-08
5702	PSMC3	0.60837	0.46945	0.75623	0.66712	0.58965	0.0683	0.0053277	0.04239	0.052795	0.061814	5.9183	3.4606e-08
2145	EZH1	-0.85276	-0.66939	-0.89354	-0.40589	-0.47255	0.0015676	0.014594	0.023582	0.21177	0.19406	-5.9179	3.4635e-08
11151	CORO1A	-1.2143	-1.7391	-1.0247	-2.0243	0.67796	0.00087205	0.0039781	0.015292	0.0019541	0.19436	-5.9049	3.7416e-08
752	FMNL1	-0.96089	-1.0629	-0.95678	-0.75196	-0.12336	0.00049189	0.02424	0.029749	0.038869	0.67008	-5.8927	4.0207e-08
4086	SMAD1	1.1463	0.16211	1.3189	1.021	1.417	0.0057404	0.45086	0.016829	0.10102	0.038273	5.8925	4.0207e-08
81	ACTN4	0.80031	0.59144	0.57198	0.73207	0.36271	0.001739	0.0087937	0.14425	0.049965	0.17487	5.8917	4.0251e-08
2004	ELK3	0.82299	1.5424	0.98954	1.0482	0.83618	0.015237	0.00096607	0.073721	0.035958	0.40309	5.8919	4.0251e-08
9780	PIEZO1	0.47787	0.88592	0.99489	0.89336	0.67011	0.031229	0.0015117	0.019502	0.079672	0.30179	5.8884	4.0996e-08
2247	FGF2	1.1984	1.784	1.1824	1.2279	-0.38008	0.001787	0.0036254	0.035552	0.006895	0.77387	5.8877	4.1098e-08
6594	SMARCA1	1.6108	1.9299	1.3824	2.0816	-1.1399	0.00028934	0.0029198	0.018268	0.0027864	0.13526	5.8867	4.1291e-08
25840	METTL7A	-1.4754	-1.0881	-1.5022	-1.5305	0.43881	0.0002169	0.0033715	0.019265	0.091913	0.75801	-5.8822	4.2338e-08
841	CASP8	-1.2595	-1.0481	-0.61358	-0.94895	-0.29245	6.132e-05	0.0017914	0.25884	0.15182	0.53271	-5.8773	4.3555e-08
79022	TMEM106C	0.57205	0.84301	0.72737	0.73462	0.73828	0.064447	0.011022	0.021491	0.11504	0.051744	5.876	4.3811e-08
23328	SASH1	1.7591	0.84313	1.0601	0.99672	0.43951	1.5286e-05	0.24148	0.011604	0.17735	0.58801	5.8755	4.3869e-08
27163	NAAA	-0.70207	-1.0338	-0.78046	-1.2207	-0.049372	0.0027736	0.0013517	0.13238	0.010223	0.85822	-5.8749	4.3954e-08
7739	ZNF185	0.48142	0.89496	0.71915	0.66606	0.71687	0.045431	0.0018521	0.047658	0.17676	0.06725	5.8719	4.4669e-08
221443	OARD1	-0.69083	-0.47542	-0.47308	-0.47587	-0.60693	0.0037893	0.0048696	0.19319	0.18795	0.060209	-5.8697	4.5193e-08
23635	SSBP2	-1.1488	-1.0354	-0.55695	-0.72017	-0.69216	0.00070273	0.011243	0.25052	0.071414	0.12173	-5.8662	4.6099e-08
6480	ST6GAL1	0.95752	0.66361	0.62419	0.41495	0.66823	0.00061076	0.0078245	0.16797	0.18975	0.11537	5.8602	4.7716e-08
10435	CDC42EP2	0.9036	1.7327	0.67908	1.9861	0.45236	0.00073043	0.0081262	0.37562	0.0018776	0.62383	5.8586	4.8091e-08
2213	FCGR2B	-0.88646	-2.2081	-2.0942	-2.6904	-0.076388	0.057772	0.027983	0.0029304	0.0022226	0.81439	-5.8565	4.8609e-08
9466	IL27RA	-0.62859	-1.275	-1.1676	-1.2383	0.2577	0.0042124	0.00096323	0.0058967	0.0055121	0.1535	-5.8495	5.0616e-08
1820	ARID3A	-0.39592	-1.0585	-0.66141	-1.0154	-0.73039	0.042802	0.0036075	0.11026	0.035252	0.074071	-5.8482	5.0943e-08
10235	RASGRP2	-0.99399	-1.0141	-0.69152	-0.79006	-0.64716	0.0012264	0.023033	0.057206	0.087196	0.21346	-5.8457	5.1608e-08
549	AUH	-0.92033	-0.53612	-0.92678	-0.64216	-0.65043	0.0012613	0.031249	0.059214	0.13883	0.12286	-5.8443	5.1969e-08
6103	RPGR	0.47256	0.84297	0.7648	1.0626	0.36741	0.17114	0.0030638	0.034791	0.014693	0.094445	5.8433	5.2194e-08
2137	EXTL3	0.70517	0.62905	0.46248	0.43853	0.52769	0.0036856	0.0033933	0.14216	0.12315	0.12732	5.8375	5.3942e-08
6039	RNASE6	-2.2032	-2.7177	-1.5928	-3.1558	0.47288	0.0040345	0.00076368	0.017281	0.0013731	0.074071	-5.8368	5.4081e-08
10920	COPS8	0.54833	0.54148	0.59667	0.60891	0.2936	0.0057795	0.0027547	0.075688	0.23412	0.1179	5.8332	5.5171e-08
6696	SPP1	0.88025	-3.6884	-2.9741	-4.0076	-3.4083	0.42174	0.0012116	0.0054357	0.0042892	0.036281	-5.8264	5.736e-08
5213	PFKM	0.7846	0.69666	0.66208	0.91501	-0.10379	0.0010461	0.0020604	0.064767	0.016563	0.82786	5.8256	5.7571e-08
8061	FOSL1	0.88257	1.3028	0.4195	1.4527	0.59314	0.023384	0.0072831	0.39302	0.0076167	0.058866	5.8252	5.7605e-08
25829	TMEM184B	1.015	0.62113	0.65651	0.61014	0.36234	0.00056145	0.0039781	0.08034	0.14487	0.46018	5.821	5.8954e-08
55589	BMP2K	-1.3647	-1.2308	-1.1077	-0.55521	-0.015563	8.9549e-05	0.0073349	0.099948	0.05008	0.93187	-5.8202	5.9149e-08
952	CD38	-2.9501	-3.0035	-1.6701	-0.92315	0.12841	1.7834e-06	0.0021583	0.10966	0.31848	0.66335	-5.8137	6.1403e-08
8515	ITGA10	0.83642	1.501	-0.028843	1.3913	1.4116	0.025329	0.00077325	0.97132	0.0052738	0.047781	5.8128	6.1536e-08
8578	SCARF1	0.25587	0.69976	1.0084	0.98597	0.90753	0.16738	0.0024539	0.01928	0.01522	0.18112	5.813	6.1536e-08
942	CD86	-1.1003	-2.1062	-1.2407	-2.3887	0.090084	0.084215	0.00076368	0.03419	0.0014702	0.9209	-5.8115	6.1919e-08
2123	EVI2A	-1.7594	-2.0588	-1.0675	-2.1702	1.1687	0.00021584	0.00098736	0.044166	0.0017628	0.071368	-5.8107	6.1995e-08
4642	MYO1D	2.1113	2.2113	0.88426	0.75284	0.88881	2.3575e-05	0.01509	0.098624	0.54851	0.23965	5.8107	6.1995e-08
81566	CSRNP2	0.68827	0.70958	0.51411	0.54113	0.63103	0.0013983	0.013421	0.23883	0.080646	0.090748	5.8085	6.2711e-08
283638	CEP170B	0.69297	1.1063	0.96674	0.5121	0.53765	0.016646	0.017452	0.016273	0.086581	0.1598	5.8046	6.4013e-08
3977	LIFR	2.3895	1.9638	0.74332	1.8053	-1.5689	2.0905e-06	0.015456	0.1518	0.0022226	0.14897	5.8045	6.4013e-08
6812	STXBP1	1.2379	1.0042	0.59044	0.96851	-0.061525	4.6361e-05	0.0051956	0.14469	0.02219	0.75801	5.8025	6.4676e-08
54861	SNRK	0.64194	0.53111	0.83063	0.71347	0.74695	0.017576	0.0028468	0.05432	0.044921	0.26937	5.7981	6.6292e-08
84898	PLXDC2	-0.31362	-2.3768	-1.3875	-2.3459	-1.604	0.61134	0.0016203	0.01733	0.0013848	0.21957	-5.7968	6.6728e-08
1604	CD55	0.52368	0.70014	0.60185	1.0202	0.64903	0.013792	0.0094592	0.11053	0.036257	0.10324	5.796	6.6904e-08
4692	NDN	0.86983	0.99864	0.84616	1.2101	-0.084173	0.0062153	0.0012711	0.064767	0.0073967	0.89623	5.793	6.8023e-08
7046	TGFBR1	-0.66583	-0.55548	-0.4167	-0.79055	-0.73872	0.0040575	0.0026751	0.25965	0.02686	0.23953	-5.7883	6.9834e-08
912	CD1D	-0.70424	-1.0387	-0.8397	-1.5322	-0.78035	0.0077677	0.21051	0.029588	0.014995	0.10965	-5.7865	7.0396e-08
5495	PPM1B	-0.68853	-0.62273	-0.41352	-0.83924	-0.67588	0.0020472	0.0057253	0.24974	0.022383	0.26398	-5.7864	7.0396e-08
221	ALDH3B1	-0.30702	-1.6529	-1.0614	-1.7918	-0.019782	0.12734	0.00086083	0.011846	0.0043359	0.94702	-5.7839	7.1354e-08
7644	ZNF91	-0.88268	-1.0602	-0.61732	-0.69153	-0.99751	0.012006	0.012437	0.079305	0.040248	0.1268	-5.7823	7.1916e-08
6623	SNCG	0.1068	1.9047	1.5922	2.136	0.66648	0.62053	0.020712	0.001328	0.0019412	0.21833	5.7816	7.2087e-08
5763	PTMS	0.90637	0.81097	0.5676	0.96641	0.41956	0.0026418	0.018157	0.062434	0.022294	0.41802	5.7806	7.2425e-08
23253	ANKRD12	-0.53478	-0.79484	-0.85716	-0.84392	-0.45098	0.050568	0.012554	0.026845	0.062316	0.079588	-5.7792	7.291e-08
80342	TRAF3IP3	-1.5464	-1.8643	-0.36743	-1.9336	0.26499	2.4626e-05	0.00098736	0.67108	0.0039966	0.61755	-5.778	7.3323e-08
4774	NFIA	1.289	1.3318	0.42068	0.90332	1.5662	0.0019108	0.0275	0.57971	0.077624	0.036281	5.7738	7.5059e-08
3572	IL6ST	1.2088	1.1113	0.74095	1.2512	0.52927	0.00026209	0.019844	0.1149	0.022951	0.67498	5.7711	7.6129e-08
944	TNFSF8	-1.743	-1.8361	-0.15939	-2.043	-0.074055	6.2348e-05	0.004141	0.85683	0.0020577	0.71749	-5.7696	7.6679e-08
1806	DPYD	-1.5636	-1.3535	-1.7019	-1.564	1.614	0.00048596	0.0032034	0.0028329	0.0059788	0.062917	-5.7692	7.6705e-08
79090	TRAPPC6A	-0.36538	-1.1048	-0.91257	-0.62872	-0.32261	0.081926	0.0013715	0.043855	0.046424	0.16888	-5.769	7.6705e-08
25901	CCDC28A	-1.064	-0.62463	-1.0932	-0.78595	-0.07189	0.0010071	0.0028691	0.03419	0.09721	0.91148	-5.7665	7.7763e-08
6279	S100A8	-2.5418	-2.7917	-0.91315	-3.1105	0.25485	0.00038527	0.0033188	0.12757	0.0021333	0.43587	-5.7629	7.9308e-08
64750	SMURF2	0.93774	1.0758	0.96764	0.74845	0.35106	0.0021823	0.003708	0.038772	0.063352	0.7538	5.7583	8.1369e-08
976	ADGRE5	-0.79152	-1.1908	-0.75154	-1.2118	-0.26144	0.0063832	0.0028586	0.076178	0.010491	0.78905	-5.7546	8.3024e-08
8879	SGPL1	-0.52598	-1.2462	-0.40156	-1.4008	-0.25182	0.039909	0.0010446	0.33428	0.0063768	0.17413	-5.7535	8.3425e-08
6843	VAMP1	-0.90776	-0.26086	-0.41221	-1.0666	-0.59254	0.0013175	0.011066	0.43998	0.016168	0.15587	-5.7529	8.3608e-08
9051	PSTPIP1	-0.59189	-1.4939	-0.92817	-1.7433	-0.11501	0.013369	0.01431	0.05204	0.0033712	0.56109	-5.7513	8.4301e-08
6659	SOX4	0.2882	1.5666	1.2457	1.6308	0.21214	0.19654	0.0015278	0.013928	0.01596	0.32984	5.7486	8.5522e-08
613	BCR	0.17794	1.4243	1.7534	0.60733	1.1427	0.58126	0.0033787	0.0013225	0.11562	0.072858	5.7474	8.5997e-08
2794	GNL1	0.5302	0.72841	0.68967	0.66359	0.44192	0.0069693	0.020637	0.033868	0.058408	0.22562	5.7471	8.6e-08
1075	CTSC	-0.98103	-0.95674	-0.95297	-0.99522	0.30234	0.0016327	0.0027724	0.03028	0.012706	0.57351	-5.7463	8.6262e-08
49855	SCAPER	-0.8349	-0.68245	-0.34031	-0.56524	-0.7688	0.0012868	0.0021545	0.62635	0.23204	0.051735	-5.7453	8.6652e-08
3399	ID3	1.3229	0.6049	1.2132	0.74545	0.25267	0.00033478	0.26282	0.0077444	0.037935	0.71093	5.7421	8.8155e-08
5451	POU2F1	-0.74737	-0.50545	-0.72406	-0.98215	-0.86856	0.0031598	0.084378	0.060391	0.044107	0.12247	-5.7413	8.8307e-08
23336	SYNM	1.2486	1.5157	1.2278	2.1586	-0.13837	0.00040831	0.020092	0.11052	0.0028511	0.88207	5.7415	8.8307e-08
4088	SMAD3	1.1321	1.2599	0.92111	1.6471	0.59284	0.0034628	0.033528	0.035708	0.012451	0.56937	5.7399	8.8818e-08
7773	ZNF230	-0.77267	-1.0772	-0.79533	-0.82221	-0.29951	0.0025142	0.0062845	0.11872	0.1261	0.17265	-5.7398	8.8818e-08
51042	ZNF593	0.44128	0.69576	0.84719	0.93737	0.66436	0.065024	0.034159	0.026724	0.012497	0.1056	5.739	8.9121e-08
11135	CDC42EP1	0.51308	1.1727	0.89499	1.1417	0.75237	0.047563	0.004683	0.025938	0.020616	0.32357	5.7387	8.9144e-08
9044	BTAF1	-0.69466	-0.39312	-0.47413	-0.73704	-0.74828	0.0074007	0.01029	0.16483	0.027489	0.14063	-5.738	8.9366e-08
595	CCND1	1.1667	2.0834	1.5004	1.2363	-0.10025	0.0010187	0.0036381	0.0028329	0.34247	0.79391	5.7315	9.2733e-08
4778	NFE2	-1.8579	-1.9054	0.19395	-0.77548	-0.33583	3.3805e-06	0.0084967	0.73601	0.059572	0.10002	-5.7164	1.0117e-07
9518	GDF15	1.4366	1.7363	1.4945	1.2612	0.85292	0.0044206	0.0051718	0.014274	0.26796	0.42839	5.7109	1.0424e-07
25865	PRKD2	0.78991	0.82139	0.50941	0.86018	0.52814	0.00080652	0.051259	0.18881	0.035958	0.15687	5.7108	1.0424e-07
23287	AGTPBP1	-1.0042	-0.72973	-0.27053	-0.51863	-0.82674	0.0002319	0.029545	0.71544	0.09474	0.050958	-5.7105	1.0427e-07
9454	HOMER3	0.60305	0.49439	0.45283	0.54268	0.68956	0.0084762	0.022061	0.15578	0.060055	0.067422	5.7085	1.0537e-07
253782	CERS6	-0.71143	-0.55123	-0.51123	-0.61885	-0.43636	0.0020402	0.026549	0.14425	0.050553	0.15105	-5.7081	1.0544e-07
5629	PROX1	1.7326	1.4633	-0.0055826	2.1704	0.22793	2.517e-05	0.0050929	0.99451	0.0015063	0.82795	5.707	1.0594e-07
566	AZU1	-0.63347	-2.5826	-1.5273	-2.1239	-0.042485	0.028043	0.00076368	0.14062	0.0065739	0.71508	-5.703	1.0832e-07
256987	SERINC5	-1.2142	-0.61515	-1.0832	-0.50559	-1.1511	0.00054708	0.29723	0.012161	0.27617	0.12141	-5.7007	1.0947e-07
1512	CTSH	-0.48843	-1.4984	-1.1839	-1.3383	-0.46502	0.20304	0.0013079	0.015133	0.0056294	0.58441	-5.7008	1.0947e-07
2687	GGT5	0.37827	0.83218	0.6561	0.85746	1.0307	0.073649	0.054702	0.066412	0.017317	0.050958	5.6986	1.1063e-07
8720	MBTPS1	0.66239	0.40074	0.63861	0.34015	0.67745	0.0038465	0.032928	0.052207	0.30854	0.066552	5.6979	1.1091e-07
165	AEBP1	0.33321	1.6022	0.91277	1.7467	0.36567	0.10272	0.0017914	0.089452	0.0029573	0.35207	5.6968	1.1149e-07
9828	ARHGEF17	0.15289	1.3707	1.1526	1.4518	0.57067	0.29141	0.0010549	0.023635	0.0041075	0.40875	5.6965	1.1154e-07
6768	ST14	-0.37685	-2.0127	-1.3701	-2.1962	-0.68165	0.1552	0.0088527	0.022882	0.0023025	0.32059	-5.6935	1.1334e-07
7126	TNFAIP1	0.9472	0.56836	0.31139	1.0266	0.5929	0.00031084	0.055397	0.27592	0.010223	0.3428	5.6875	1.1719e-07
9170	LPAR2	-0.59463	-0.91682	-0.55032	-1.1432	-0.79901	0.0095095	0.064461	0.22844	0.029849	0.050958	-5.6838	1.1952e-07
3176	HNMT	-0.0070755	-1.7051	-1.7272	-2.1435	-0.24074	0.99143	0.00076368	0.0033366	0.0015767	0.52892	-5.6837	1.1952e-07
8974	P4HA2	1.5923	1.3817	0.63923	1.0629	-0.18224	0.0002691	0.0031352	0.15413	0.021429	0.86252	5.6827	1.1981e-07
23108	RAP1GAP2	-0.75035	-0.87047	-0.42168	-1.0292	-0.52935	0.00092911	0.0023111	0.2803	0.052162	0.46504	-5.6827	1.1981e-07
727	C5	-1.4794	-0.94883	-0.767	-1.8467	-0.43976	0.0016609	0.0080343	0.27874	0.0085322	0.47631	-5.6801	1.2146e-07
10749	KIF1C	1.0701	0.87838	0.060148	0.83144	0.83736	0.00018258	0.003373	0.91973	0.12683	0.067741	5.6751	1.2489e-07
8514	KCNAB2	-1.0766	-1.0544	-0.71817	-0.93009	-0.00071667	0.0002576	0.0027252	0.12076	0.069698	0.99617	-5.6675	1.3038e-07
8682	PEA15	0.96093	0.42545	0.52959	0.44775	0.62645	0.00033494	0.008349	0.15447	0.17458	0.30611	5.6669	1.3045e-07
5996	RGS1	-1.2382	-2.0908	-0.72767	-2.4417	-0.9147	0.042894	0.0014404	0.16603	0.0043359	0.42922	-5.6669	1.3045e-07
472	ATM	-0.79193	-0.61796	-0.28985	-0.99728	-0.81697	0.0037893	0.0024354	0.65834	0.019596	0.12108	-5.6653	1.3146e-07
114548	NLRP3	-1.3016	-1.6716	-0.90607	-1.7408	0.55157	0.00017886	0.0011875	0.036356	0.015546	0.12548	-5.6633	1.3284e-07
201134	CEP112	1.7705	1.5903	0.63782	1.2117	-0.074389	2.4097e-05	0.0056227	0.47405	0.014267	0.95369	5.6614	1.3416e-07
3628	INPP1	0.64041	0.6065	0.53448	0.77292	0.66077	0.020267	0.012618	0.067063	0.021637	0.2092	5.6565	1.3781e-07
3690	ITGB3	1.7217	1.3359	0.17979	1.3767	1.8907	0.00013076	0.04687	0.57819	0.13762	0.057287	5.6553	1.3854e-07
4067	LYN	-0.96936	-1.0411	-0.7903	-0.71455	-0.19746	0.016327	0.0011582	0.097011	0.049675	0.442	-5.6543	1.3914e-07
5717	PSMD11	0.52207	0.5677	0.54574	0.67107	0.32283	0.022627	0.0026662	0.060584	0.072445	0.24061	5.6541	1.3917e-07
5797	PTPRM	1.6329	0.54076	1.3269	1.584	-0.17565	0.00012076	0.10142	0.053667	0.0061699	0.85827	5.6536	1.3933e-07
23515	MORC3	-0.42277	-0.6933	-0.40429	-0.72708	-0.52048	0.031356	0.0019644	0.23749	0.090264	0.06721	-5.6529	1.397e-07
6037	RNASE3	-2.0867	-2.1988	-0.48475	-1.04	0.26298	7.7553e-06	0.00087706	0.19539	0.19725	0.50026	-5.6518	1.404e-07
9989	PPP4R1	0.54868	0.58888	0.82059	0.46589	0.25908	0.016214	0.0056905	0.03028	0.11939	0.23698	5.6494	1.4213e-07
5480	PPIC	2.3431	1.8392	1.5248	1.6681	-0.32287	3.3805e-06	0.11632	0.016657	0.12	0.57785	5.6477	1.4333e-07
6560	SLC12A4	0.82956	0.8601	0.33393	1.0453	0.46523	0.0010256	0.021669	0.54952	0.010203	0.14961	5.6432	1.4692e-07
3280	HES1	0.8043	1.4844	0.83356	1.6026	0.18961	0.0054114	0.027725	0.051527	0.0039806	0.77225	5.6402	1.493e-07
10440	TIMM17A	0.46863	0.71272	0.85706	0.50352	0.58461	0.082298	0.0077469	0.046332	0.090525	0.062917	5.6392	1.4999e-07
5351	PLOD1	1.0123	0.38946	0.51767	0.2894	0.49819	0.00035429	0.0055763	0.12326	0.20788	0.42958	5.6387	1.5019e-07
55568	GALNT10	0.62527	0.8577	0.755	0.47809	1.3504	0.11468	0.0016901	0.25651	0.084452	0.038273	5.6382	1.504e-07
3082	HGF	-3.0652	-1.8353	-1.6328	-0.77245	-1.5915	3.4992e-05	0.03485	0.15986	0.12918	0.49001	-5.6379	1.5046e-07
11322	TMC6	-0.27442	-1.009	-0.5621	-1.1202	-0.73504	0.10962	0.0016604	0.14245	0.010531	0.1469	-5.637	1.51e-07
3676	ITGA4	-2.162	-2.0311	-0.83868	-1.5824	0.24625	8.943e-05	0.001539	0.16718	0.094572	0.82393	-5.6348	1.5278e-07
9896	FIG4	-0.57887	-0.93696	-0.91858	-1.0761	-0.15473	0.039127	0.0013081	0.02363	0.022769	0.84239	-5.6335	1.5372e-07
23550	PSD4	-0.81885	-1.5887	-0.77742	-1.7236	0.13964	0.0018981	0.0038004	0.095126	0.0039806	0.66907	-5.628	1.5847e-07
9235	IL32	1.9058	1.0966	0.82691	2.2758	1.067	0.00017934	0.18959	0.33032	0.0031975	0.34328	5.6272	1.5901e-07
7695	ZNF136	-0.45788	-0.69764	-0.45005	-0.7559	-0.4987	0.057861	0.0019639	0.22525	0.04792	0.069561	-5.6261	1.5973e-07
220	ALDH1A3	0.54932	1.8428	0.85459	1.7705	0.24207	0.094641	0.0019268	0.056412	0.0027523	0.62044	5.612	1.7314e-07
1945	EFNA4	0.82748	0.50135	0.43924	0.61422	0.28518	0.0020523	0.023804	0.28947	0.04385	0.1179	5.6051	1.7985e-07
4688	NCF2	-0.80854	-1.7184	-1.0209	-1.7265	-0.1749	0.15733	0.0016325	0.02973	0.017543	0.32116	-5.6024	1.824e-07
5002	SLC22A18	-0.156	-1.5966	-1.2014	-1.5885	-0.56158	0.41809	0.0053541	0.015292	0.0054611	0.15965	-5.6007	1.84e-07
847	CAT	-1.5541	-0.98551	-1.1537	-1.0036	1.3031	4.9748e-05	0.012855	0.014125	0.050788	0.22798	-5.5968	1.8796e-07
81544	GDPD5	0.61244	1.2239	0.6966	1.1541	0.8278	0.012607	0.021012	0.086373	0.019393	0.22885	5.5945	1.9013e-07
10695	CNPY3	-0.58615	-0.81685	-0.57292	-0.90358	-0.085503	0.019966	0.0015278	0.096256	0.019734	0.6105	-5.5931	1.9141e-07
2012	EMP1	2.0905	1.9324	1.137	0.55445	1.1599	0.00022153	0.028859	0.012493	0.55731	0.5262	5.5911	1.934e-07
10653	SPINT2	-0.53875	-1.2731	-1.2219	-0.90369	-1.2265	0.1685	0.0016659	0.011691	0.13381	0.16744	-5.589	1.9545e-07
4646	MYO6	2.5469	2.4049	1.1754	1.8356	-0.70668	6.3618e-07	0.0051873	0.10783	0.044994	0.093196	5.5885	1.9571e-07
962	CD48	-1.5541	-1.9797	-0.9446	-2.065	0.16639	0.0034415	0.0017933	0.057977	0.022294	0.79709	-5.5877	1.9604e-07
10611	PDLIM5	1.174	0.96921	0.57283	0.52335	0.69507	8.9549e-05	0.041654	0.082123	0.28435	0.33815	5.5875	1.9604e-07
1240	CMKLR1	-0.38353	-2.9398	-2.536	-2.8074	-0.059219	0.64815	0.00076368	0.0026534	0.012451	0.83927	-5.588	1.9604e-07
3397	ID1	1.2721	1.8968	1.236	2.129	-1.0232	0.0021823	0.0083906	0.015286	0.0023025	0.21112	5.5867	1.9663e-07
7903	ST8SIA4	-1.4306	-1.741	-1.7373	-2.2474	1.12	0.0020807	0.0068642	0.014125	0.01205	0.38992	-5.5807	2.0333e-07
10552	ARPC1A	1.2477	0.52731	0.69807	0.7035	0.42954	0.0009898	0.0079369	0.28928	0.08947	0.21287	5.5792	2.0475e-07
6397	SEC14L1	0.72835	0.26847	0.42531	0.65866	0.66275	0.0020298	0.011572	0.28853	0.039605	0.20469	5.5774	2.0668e-07
960	CD44	-1.586	-0.8642	-0.7608	-1.5745	0.83763	8.9549e-05	0.014468	0.20183	0.0028481	0.51795	-5.5754	2.0838e-07
1230	CCR1	-0.67127	-2.1704	-1.0818	-2.4812	-0.011771	0.32839	0.00076368	0.027529	0.0013848	0.9501	-5.5756	2.0838e-07
8412	BCAR3	1.5184	1.371	1.3639	0.98023	0.33943	0.00024953	0.14136	0.028956	0.051457	0.69132	5.5735	2.1039e-07
23228	PLCL2	-1.2977	-1.0571	-0.68212	-1.2283	0.1643	5.2446e-05	0.0019616	0.20297	0.018539	0.36268	-5.5733	2.1039e-07
55715	DOK4	1.4324	2.0193	0.8629	1.5635	-0.74476	9.2449e-05	0.0057665	0.27702	0.0061699	0.6191	5.5711	2.128e-07
10057	ABCC5	-0.049955	-1.5529	-1.9649	-2.1108	-0.39611	0.87002	0.0085683	0.004703	0.0018907	0.15687	-5.5703	2.1348e-07
60489	APOBEC3G	-1.1319	-1.5044	-1.0879	-1.3769	-0.57912	0.0040848	0.01781	0.1219	0.054959	0.21338	-5.5698	2.1374e-07
11329	STK38	-0.63605	-0.30451	-0.49393	-0.8084	-0.29781	0.0029047	0.10891	0.14397	0.031621	0.10911	-5.5655	2.1877e-07
10520	ZNF211	-0.43176	-0.86794	-0.79592	-0.94824	-0.27507	0.057865	0.0022682	0.064434	0.10674	0.12548	-5.5648	2.1935e-07
7283	TUBG1	0.77491	0.7336	0.8604	0.75944	0.1707	0.0066934	0.0056682	0.043237	0.051937	0.65925	5.5482	2.41e-07
7464	CORO2A	-0.55352	-0.82995	-0.6393	-1.6461	-1.0647	0.034395	0.086009	0.36207	0.0026539	0.051744	-5.5432	2.474e-07
6001	RGS10	-1.0562	-1.089	-0.62842	-0.94851	-0.050815	0.0011154	0.005636	0.15536	0.028839	0.8064	-5.5431	2.474e-07
5865	RAB3B	1.3308	1.2292	1.23	0.54958	0.16046	0.0064551	0.0024132	0.01755	0.14161	0.89473	5.5405	2.5075e-07
10449	ACAA2	-0.50065	-0.62897	-0.8255	-0.58742	-0.53321	0.036156	0.032507	0.019765	0.19151	0.072101	-5.5391	2.5241e-07
11140	CDC37	0.67032	0.38215	0.48725	0.39	0.50371	0.0080609	0.0051668	0.2197	0.14519	0.091015	5.535	2.5767e-07
23358	USP24	-0.51617	-0.40116	-0.34001	-0.39593	-0.53317	0.011124	0.012438	0.19902	0.12985	0.062917	-5.5349	2.5767e-07
9647	PPM1F	0.37057	0.70614	0.83314	0.75498	0.76007	0.12281	0.0027252	0.036062	0.066258	0.13872	5.5348	2.5767e-07
10531	PITRM1	0.52614	0.45588	0.66176	0.61986	0.7677	0.04905	0.047803	0.056057	0.048521	0.062917	5.531	2.63e-07
11137	PWP1	0.28298	0.61199	0.9164	0.73288	0.3785	0.24376	0.0039624	0.019712	0.030941	0.15058	5.516	2.8593e-07
8611	PLPP1	1.0747	1.1403	0.64325	1.6191	-0.68826	0.0035114	0.0023111	0.076659	0.0030189	0.42182	5.5145	2.8806e-07
1393	CRHBP	-2.1804	-1.3135	-0.36274	-1.3742	-1.5662	2.1511e-05	0.054596	0.52456	0.043194	0.3719	-5.5128	2.9045e-07
5321	PLA2G4A	0.88058	0.64007	0.74325	0.80774	0.98674	0.005806	0.0082066	0.12486	0.24492	0.10607	5.4986	3.1444e-07
5066	PAM	1.0782	0.69527	0.38857	0.91255	0.41468	0.00055194	0.0061332	0.32152	0.032813	0.62568	5.4951	3.2023e-07
54623	PAF1	0.44856	0.78619	0.46038	0.81073	0.55429	0.049544	0.0029937	0.098266	0.050497	0.17297	5.4945	3.2047e-07
717	C2	-0.70888	-2.3297	-1.9136	-2.6096	0.16489	0.21034	0.0010549	0.012518	0.0014213	0.66103	-5.4946	3.2047e-07
8743	TNFSF10	1.6778	1.3145	-0.20865	1.2675	1.4128	0.0001063	0.0021363	0.81742	0.018934	0.25602	5.4929	3.2293e-07
23271	CAMSAP2	1.4495	0.88223	0.80243	0.23003	0.068718	9.7258e-05	0.011243	0.057087	0.33187	0.78969	5.4924	3.2347e-07
7805	LAPTM5	-1.3008	-1.2577	-0.77785	-1.2916	1.2709	0.00024867	0.0051053	0.056057	0.0081863	0.21346	-5.4909	3.2579e-07
6578	SLCO2A1	2.1331	2.0955	0.15759	2.4897	-0.44602	1.8463e-05	0.0037114	0.8461	0.0013848	0.4848	5.4901	3.2684e-07
6674	SPAG1	0.75983	0.62241	0.78969	0.80783	0.41794	0.034031	0.010038	0.053231	0.019962	0.35207	5.4784	3.4873e-07
1793	DOCK1	1.2938	1.0193	0.97147	1.1344	-0.24054	5.0766e-05	0.0022852	0.036554	0.061915	0.14473	5.4781	3.489e-07
8434	RECK	0.72839	1.0828	0.57292	1.2138	0.3932	0.0022071	0.010038	0.16169	0.02735	0.5852	5.4672	3.7062e-07
5151	PDE8A	0.96421	0.52316	0.52108	0.60571	0.41825	0.00049189	0.0042823	0.16028	0.19151	0.55257	5.4661	3.7136e-07
6711	SPTBN1	0.86249	1.3938	0.41551	1.4737	0.30616	0.0040837	0.00095342	0.54952	0.015709	0.5697	5.4661	3.7136e-07
10791	VAMP5	0.95095	0.91679	0.54409	1.3834	1.1058	0.0058341	0.15486	0.29794	0.010543	0.072101	5.4662	3.7136e-07
4313	MMP2	1.8841	1.7587	1.0593	-0.097329	1.3325	3.9214e-05	0.0025084	0.10006	0.69126	0.29462	5.4657	3.7176e-07
540	ATP7B	0.73428	0.95806	1.2729	0.60902	-0.46825	0.0046652	0.0012711	0.0233	0.084744	0.65348	5.4651	3.7251e-07
4734	NEDD4	0.56431	1.1378	0.92695	1.1965	0.32698	0.080769	0.0016901	0.058953	0.0065744	0.69272	5.4615	3.7963e-07
7403	KDM6A	-0.63339	-0.55426	-0.69192	-0.8805	-0.439	0.025423	0.0056501	0.039942	0.044711	0.47476	-5.4566	3.8976e-07
7412	VCAM1	2.4195	1.9098	0.64477	1.1448	0.059012	1.6009e-05	0.11078	0.4341	0.0092134	0.80516	5.4484	4.0759e-07
1174	AP1S1	0.66399	0.7359	0.39428	0.83848	0.34656	0.0035761	0.020991	0.31791	0.070996	0.09699	5.4477	4.0874e-07
23423	TMED3	0.41279	0.43515	0.88021	0.48649	0.29316	0.10877	0.0039781	0.018192	0.089043	0.22276	5.4445	4.1548e-07
1535	CYBA	-0.32967	-1.029	-0.81047	-0.68864	-0.19056	0.090555	0.0015112	0.046325	0.035252	0.42545	-5.4418	4.2122e-07
1727	CYB5R3	0.75085	0.42816	0.25711	0.55763	0.57598	0.0021553	0.0042081	0.43666	0.060055	0.23906	5.4393	4.2614e-07
23255	MTCL1	1.017	1.3791	1.1595	0.48772	0.53713	0.0046223	0.0325	0.056117	0.079748	0.31214	5.4395	4.2614e-07
3587	IL10RA	-0.55724	-1.7674	-0.98968	-2.0244	0.26648	0.13064	0.00076368	0.015608	0.0018496	0.38674	-5.4378	4.2926e-07
10875	FGL2	-1.4588	-2.7576	-1.3059	-3.0695	-0.003359	0.075546	0.0014695	0.13067	0.0013731	0.99435	-5.4345	4.3662e-07
4627	MYH9	0.79402	0.37974	0.58973	0.29412	0.60099	0.0017895	0.015417	0.10378	0.27747	0.18773	5.4309	4.4497e-07
430	ASCL2	-0.30725	-1.8061	-0.80305	-1.7859	-0.67055	0.093108	0.00076368	0.28907	0.045268	0.13689	-5.4302	4.461e-07
4223	MEOX2	1.2131	1.7808	0.058632	1.8732	1.2892	0.019468	0.012449	0.92897	0.0024934	0.057287	5.4291	4.4832e-07
2581	GALC	-0.3282	-0.79626	-1.6079	-1.656	-0.098437	0.30824	0.0017658	0.0034861	0.019973	0.80614	-5.4288	4.485e-07
6518	SLC2A5	-1.8064	-2.3419	-1.878	-2.4735	0.40819	5.5995e-05	0.006866	0.017383	0.040422	0.10607	-5.4268	4.5235e-07
947	CD34	0.64383	1.288	0.70695	1.6472	1.0034	0.15933	0.0025442	0.10956	0.0039806	0.3073	5.4266	4.5235e-07
9645	MICAL2	0.51817	1.5588	1.1936	0.78305	1.2696	0.29349	0.0010837	0.0054357	0.164	0.2847	5.4266	4.5235e-07
54874	FNBP1L	0.80113	1.5285	1.2111	1.3789	-0.21042	0.0025849	0.0094944	0.011691	0.055867	0.63799	5.4247	4.5653e-07
11332	ACOT7	0.39335	0.86417	0.66988	0.95184	0.11006	0.0642	0.0017658	0.038772	0.076835	0.37653	5.4242	4.5718e-07
27350	APOBEC3C	-0.75337	-0.83324	-0.43691	-0.37234	-0.34031	0.0043526	0.0024611	0.25965	0.19151	0.18452	-5.4238	4.5774e-07
90411	MCFD2	0.68482	0.53611	0.48476	0.75939	0.51649	0.0051683	0.045211	0.21909	0.02358	0.16304	5.4235	4.5787e-07
29984	RHOD	0.64263	1.0536	0.1784	1.2199	0.47258	0.014571	0.0026205	0.57296	0.0056294	0.24974	5.4188	4.6936e-07
2535	FZD2	-0.028133	-1.2809	-1.8272	-2.3247	-0.02362	0.87155	0.0013079	0.0010011	0.0032351	0.97935	-5.4179	4.7119e-07
10587	TXNRD2	0.090626	0.99586	1.1912	1.076	1.1725	0.57305	0.0030641	0.020335	0.013552	0.12089	5.4149	4.7862e-07
51454	GULP1	2.5244	2.3549	1.4767	1.1436	-1.8614	7.7553e-06	0.019095	0.050164	0.011097	0.082327	5.413	4.8297e-07
182	JAG1	1.3062	0.96142	0.40051	1.5009	-0.35635	0.00037546	0.010527	0.22402	0.0045749	0.67313	5.4128	4.8297e-07
57019	CIAPIN1	0.35795	0.55457	0.39352	0.69692	0.58055	0.10338	0.0046754	0.20186	0.035252	0.06725	5.4106	4.8837e-07
51379	CRLF3	-0.73755	-0.63467	-0.54818	-0.68017	-0.32864	0.0038107	0.0065015	0.10717	0.10907	0.43354	-5.4096	4.9053e-07
221749	PXDC1	1.5198	0.58303	1.0712	0.61921	1.4519	0.00099222	0.32729	0.022723	0.27674	0.12479	5.4067	4.979e-07
5074	PAWR	1.3129	2.1684	0.76476	2.5008	-0.67747	0.0064087	0.0010877	0.35863	0.0013731	0.58272	5.4061	4.9899e-07
3206	HOXA10	0.24363	1.5846	0.94404	1.2709	0.83446	0.2099	0.0017255	0.086482	0.0053692	0.33285	5.4039	5.0456e-07
10897	YIF1A	0.68884	0.53972	0.53008	0.6918	-0.009153	0.0045345	0.0035369	0.060874	0.035958	0.94491	5.4027	5.0703e-07
113791	PIK3IP1	-1.1117	-1.3637	-1.4426	-1.6962	0.85088	0.0058711	0.008347	0.015958	0.0027368	0.24528	-5.4022	5.0797e-07
7798	LUZP1	0.8884	0.67028	0.40932	0.54335	0.79542	0.0012264	0.052759	0.44655	0.068699	0.079588	5.3999	5.1373e-07
22841	RAB11FIP2	-0.46402	-0.58699	-0.38038	-0.83604	-0.50327	0.033022	0.0024309	0.27871	0.02771	0.18952	-5.3973	5.2057e-07
203197	TMEM268	-0.80817	-1.2822	-1.1066	-1.4729	0.6658	0.0020317	0.010888	0.013094	0.0098327	0.24541	-5.3911	5.3818e-07
3215	HOXB5	0.69471	1.8851	0.44743	2.1126	0.60191	0.021277	0.00076368	0.59579	0.0028875	0.67661	5.3907	5.3896e-07
10609	P3H4	0.80204	1.9243	0.23635	2.1027	0.70407	0.0050945	0.0091948	0.83633	0.0047514	0.13128	5.3866	5.507e-07
971	CD72	-0.42116	-1.2331	-0.89089	-0.95143	-0.23606	0.11483	0.0054747	0.051605	0.030728	0.19557	-5.3785	5.7517e-07
9060	PAPSS2	1.5627	1.0823	0.33748	0.93261	0.92583	4.6361e-05	0.023153	0.48831	0.19393	0.25251	5.3755	5.8429e-07
10962	MLLT11	0.82469	2.5173	2.8851	1.5039	1.0087	0.033163	0.0085473	0.0031473	0.31813	0.53086	5.374	5.8843e-07
9540	TP53I3	0.54091	0.47206	0.49541	0.76844	0.85739	0.037156	0.060651	0.15195	0.021867	0.069507	5.3734	5.8965e-07
5153	PDE1B	-0.45136	-0.99666	-0.52939	-0.95446	-0.39353	0.029763	0.0068642	0.085254	0.038178	0.31549	-5.3727	5.9115e-07
115201	ATG4A	0.41079	0.47513	0.43049	0.8055	0.82585	0.085586	0.0077508	0.1674	0.020534	0.09699	5.3702	5.9864e-07
639	PRDM1	-1.1521	-1.6568	-0.38435	-1.2581	-1.1355	0.0079317	0.00096212	0.62038	0.026639	0.33339	-5.3689	6.0222e-07
1318	SLC31A2	-0.78462	-1.6597	-1.4794	-1.7665	0.72345	0.032875	0.0014733	0.016847	0.0034485	0.29213	-5.3677	6.0543e-07
23580	CDC42EP4	0.42392	0.85654	0.75987	0.73225	0.13301	0.034833	0.0015112	0.045052	0.074957	0.64679	5.3673	6.059e-07
2729	GCLC	-0.90058	-1.1917	-0.68774	-1.0746	-0.14518	0.0023494	0.001132	0.15947	0.12635	0.85985	-5.3632	6.1912e-07
2167	FABP4	2.6675	0.78292	1.0757	1.3906	2.1974	0.00033561	0.040286	0.095082	0.48291	0.19406	5.3589	6.3256e-07
4600	MX2	-0.97235	-1.6134	-1.2259	-1.8875	-0.35192	0.03555	0.021486	0.032885	0.0059792	0.70582	-5.3589	6.3256e-07
8564	KMO	-1.3313	-1.4255	-1.2779	-1.7028	-0.075516	0.0084084	0.092187	0.031194	0.013026	0.61487	-5.352	6.5644e-07
2512	FTL	-0.80658	-0.21431	-0.65335	-0.14086	-0.66687	0.005266	0.014903	0.058583	0.50333	0.11471	-5.3491	6.6622e-07
1112	FOXN3	-0.53488	-0.53578	-0.57041	-0.6842	-0.32051	0.03151	0.0048656	0.062546	0.037065	0.48973	-5.3408	6.9632e-07
4784	NFIX	1.2571	1.5233	-0.39363	1.7352	1.305	0.00076471	0.013712	0.42854	0.0025597	0.059636	5.3402	6.9791e-07
5106	PCK2	-0.3871	-0.2236	-0.67678	-1.0731	-0.53769	0.10718	0.11489	0.056057	0.0084866	0.077701	-5.3396	6.9949e-07
9120	SLC16A6	-1.8685	-2.2992	-1.5082	-2.1035	0.83293	0.00010298	0.0058727	0.033171	0.0034054	0.055393	-5.3349	7.1631e-07
6804	STX1A	0.5256	0.95331	0.82293	0.8144	0.3347	0.018454	0.057225	0.054875	0.021779	0.29109	5.3348	7.1631e-07
4200	ME2	-0.64557	-0.48175	-0.57489	-0.64316	-0.24905	0.0033591	0.0054747	0.10445	0.11251	0.58801	-5.3334	7.2099e-07
5305	PIP4K2A	-0.85531	-0.69614	-0.6669	-0.70307	0.1374	0.0040837	0.0058081	0.045664	0.034396	0.82698	-5.3301	7.3356e-07
65125	WNK1	-0.48884	-0.46479	-0.39849	-0.52273	-0.50117	0.036139	0.0054747	0.20475	0.074296	0.10387	-5.3252	7.526e-07
26056	RAB11FIP5	0.21354	1.6899	1.0119	1.4701	0.92431	0.32627	0.0016604	0.044044	0.068699	0.10817	5.3249	7.5298e-07
9500	MAGED1	0.99041	0.80013	1.179	1.0591	-0.30738	0.007782	0.0024094	0.0056971	0.019065	0.15395	5.3235	7.5767e-07
10969	EBNA1BP2	0.14729	0.92634	0.84659	1.0476	0.69687	0.67805	0.0014472	0.11924	0.020534	0.051869	5.3218	7.6395e-07
11230	PRAF2	0.68332	0.92982	0.5329	0.88197	0.40243	0.019174	0.012618	0.14168	0.028406	0.27249	5.316	7.8763e-07
5445	PON2	1.0347	0.55967	0.8837	0.84376	0.60339	0.0046324	0.097772	0.063575	0.029478	0.38756	5.3156	7.8868e-07
1647	GADD45A	0.48037	0.99054	0.80105	1.2975	0.26937	0.033093	0.021755	0.035245	0.011608	0.62253	5.3149	7.9044e-07
8874	ARHGEF7	0.49872	0.31095	0.42383	0.39195	0.38839	0.0097212	0.0075637	0.11868	0.24124	0.15161	5.3103	8.0887e-07
3675	ITGA3	1.0337	0.86787	0.60784	0.3791	0.724	0.00022669	0.015456	0.096593	0.62931	0.32662	5.3103	8.0887e-07
3248	HPGD	-2.0529	-1.3507	-0.077078	-1.6563	-2.016	1.884e-05	0.027333	0.95602	0.248	0.083055	-5.31	8.0926e-07
10500	SEMA6C	0.4453	1.7569	0.60534	1.0159	0.7562	0.081019	0.0041274	0.54623	0.023496	0.051735	5.3095	8.1053e-07
79703	C11orf80	0.69208	0.90224	0.35975	0.85303	0.39573	0.0093115	0.0048505	0.55001	0.030003	0.15133	5.3064	8.2338e-07
3601	IL15RA	0.63248	0.58826	0.25438	0.71807	0.96768	0.010445	0.010798	0.68477	0.060283	0.051744	5.2994	8.5464e-07
10157	AASS	1.2311	1.5291	0.63773	1.2373	-0.95185	0.0014163	0.00092349	0.3303	0.006105	0.41736	5.299	8.5553e-07
6643	SNX2	-0.50251	-0.64526	-0.66288	-0.65943	-0.81869	0.038635	0.0097471	0.14473	0.042399	0.15444	-5.2952	8.7204e-07
2308	FOXO1	0.71593	1.0253	0.78756	0.86464	0.16203	0.012104	0.003373	0.043875	0.12298	0.69644	5.293	8.8196e-07
8702	B4GALT4	-0.43915	-0.75913	-0.71194	-0.9784	-0.92693	0.077286	0.010415	0.13304	0.015677	0.16819	-5.2919	8.8514e-07
2268	FGR	-0.42625	-1.7244	-0.8997	-2.0516	0.0013622	0.085842	0.0021756	0.0379	0.0059788	0.99594	-5.292	8.8514e-07
5966	REL	-0.58214	-0.87879	-0.57798	-0.37698	-0.46113	0.048291	0.0015007	0.074312	0.50779	0.097583	-5.2882	9.02e-07
6196	RPS6KA2	1.4934	0.72767	0.58782	0.66112	1.0154	0.00010174	0.14043	0.34723	0.157	0.147	5.2848	9.1783e-07
23189	KANK1	0.89593	1.2549	0.74898	1.0598	0.28988	0.013205	0.0014472	0.10948	0.10496	0.65217	5.2845	9.1808e-07
10781	ZNF266	-0.54947	-0.87665	-0.66268	-0.66787	-0.36092	0.05963	0.002978	0.12274	0.10069	0.14646	-5.284	9.1979e-07
11007	CCDC85B	0.15098	1.04	1.2218	1.3729	0.53602	0.40936	0.11526	0.0091168	0.0060171	0.09699	5.2835	9.2083e-07
9179	AP4M1	0.37597	0.67873	0.51299	0.3371	0.68946	0.060332	0.0049079	0.11138	0.27045	0.063246	5.2824	9.2525e-07
840	CASP7	0.83789	0.82376	0.3072	0.41077	0.70705	0.0023561	0.0066069	0.45103	0.1261	0.16239	5.2806	9.3221e-07
25836	NIPBL	-0.37554	-0.43445	-0.43242	-0.67662	-0.47326	0.10481	0.015528	0.13157	0.035252	0.072182	-5.2807	9.3221e-07
9823	ARMCX2	1.9627	1.9765	1.5518	1.756	-0.69069	8.4926e-05	0.0037742	0.0459	0.020595	0.082327	5.278	9.4469e-07
7538	ZFP36	-0.34377	-1.0639	-0.84603	-1.3336	-0.43909	0.33708	0.0029507	0.037168	0.0073878	0.3357	-5.2769	9.4934e-07
4430	MYO1B	1.7707	1.8549	1.8971	2.2747	-0.36027	0.017646	0.0031043	0.017413	0.033564	0.67189	5.2737	9.6476e-07
2015	ADGRE1	-0.98971	-1.1037	-0.55828	-0.72159	-0.23463	0.0024121	0.0037114	0.25565	0.41926	0.15965	-5.2703	9.8175e-07
3087	HHEX	0.463	0.75926	0.68631	0.95906	0.96264	0.059473	0.013051	0.049883	0.075292	0.17143	5.2701	9.8181e-07
10207	PATJ	-0.57622	-0.43542	-1.6525	-0.058972	-1.4887	0.072739	0.0040521	0.0056711	0.79429	0.14341	-5.2661	1.0018e-06
9929	JOSD1	0.66191	0.50618	0.43506	0.37639	0.74673	0.0031399	0.044023	0.16915	0.22057	0.097524	5.2612	1.0281e-06
27349	MCAT	0.46443	0.51825	0.57872	0.72553	0.46045	0.11543	0.0043266	0.18053	0.040117	0.091567	5.2609	1.0282e-06
10190	TXNDC9	0.60946	0.71144	0.50253	0.77498	0.43699	0.040116	0.0033888	0.15989	0.24124	0.079588	5.2585	1.0406e-06
1838	DTNB	-0.79041	-0.99174	-1.0477	-0.62346	-0.13242	0.0020806	0.025637	0.033048	0.17364	0.68109	-5.2558	1.0548e-06
22797	TFEC	-2.0224	-1.2339	-1.2877	-0.69777	1.724	3.2479e-06	0.0070625	0.013701	0.046684	0.036281	-5.2538	1.0652e-06
1363	CPE	2.9908	2.2685	1.4005	0.30543	-0.69887	5.9488e-07	0.00076368	0.11335	0.75829	0.092051	5.2516	1.0766e-06
8445	DYRK2	-0.7318	-0.97105	-0.78375	-1.4329	-0.97204	0.042287	0.062991	0.18921	0.0055976	0.1366	-5.2367	1.1661e-06
5708	PSMD2	0.58135	0.34913	0.56891	0.4805	0.43631	0.025486	0.0073349	0.085093	0.081542	0.31334	5.2338	1.183e-06
27036	SIGLEC7	-0.28492	-2.1509	-1.8708	-1.8698	0.16502	0.39496	0.00092718	0.0021154	0.0029569	0.33024	-5.2319	1.1936e-06
8915	BCL10	0.74789	0.39628	0.42518	0.75881	0.43478	0.0013346	0.052397	0.15811	0.052198	0.45878	5.2309	1.1989e-06
968	CD68	-0.79537	-1.7806	-1.3599	-1.9674	1.0677	0.064893	0.00096212	0.03837	0.0019224	0.31577	-5.23	1.2035e-06
4601	MXI1	-0.80789	-0.87965	-0.831	-0.65462	-0.4869	0.015624	0.019498	0.038484	0.1314	0.336	-5.2284	1.2126e-06
1611	DAP	0.71546	0.52724	0.49763	0.6652	0.55673	0.0045842	0.095514	0.15195	0.054415	0.169	5.2276	1.216e-06
4074	M6PR	-0.56076	-0.85525	-0.93894	-0.97203	0.15091	0.029275	0.0085412	0.023055	0.011301	0.85206	-5.2255	1.2289e-06
5272	SERPINB9	0.89886	1.1745	0.85711	1.2406	-0.76029	0.0041969	0.0016901	0.013672	0.019393	0.11352	5.2242	1.2358e-06
85360	SYDE1	0.76007	1.6151	0.55341	1.7777	0.36858	0.0018088	0.046932	0.36278	0.0029569	0.71324	5.2208	1.2557e-06
1628	DBP	-0.19945	-1.4778	-0.67699	-1.4024	-0.55326	0.3403	0.0021583	0.11872	0.0041716	0.24857	-5.2209	1.2557e-06
7846	TUBA1A	1.1756	0.26335	0.86257	0.33323	0.69387	0.00013972	0.23103	0.04239	0.29327	0.4256	5.2173	1.2785e-06
10443	N4BP2L2	-0.7733	-0.38397	-0.42224	-0.91243	-0.83529	0.0060545	0.23886	0.45021	0.025023	0.050972	-5.2165	1.2827e-06
22925	PLA2R1	1.8242	1.398	-1.0633	0.73223	1.0703	9.8616e-06	0.00081554	0.076659	0.025585	0.14807	5.2126	1.3079e-06
9509	ADAMTS2	-0.29117	-1.5959	-0.85272	-1.7957	-1.1633	0.15755	0.0013912	0.41959	0.024081	0.086331	-5.2096	1.3279e-06
10398	MYL9	1.449	1.5016	1.4921	0.82364	-0.21089	0.00046261	0.0044482	0.020672	0.2746	0.51161	5.2073	1.3432e-06
27074	LAMP3	1.065	1.5415	0.042358	2.3343	1.0534	0.093282	0.017682	0.96925	0.0015505	0.040466	5.2045	1.3619e-06
5010	CLDN11	1.3943	2.3327	-0.059063	2.7177	2.1779	0.044227	0.024332	0.94936	0.0029573	0.036281	5.1996	1.3963e-06
5139	PDE3A	1.916	1.9069	0.65541	-0.074999	1.3612	0.00088728	0.0046147	0.38376	0.86194	0.051744	5.1938	1.4394e-06
3687	ITGAX	-0.66323	-1.6904	-0.94547	-1.8994	-0.093744	0.057069	0.0046109	0.078471	0.0069795	0.82202	-5.1935	1.4401e-06
4763	NF1	-0.34399	-0.94606	-0.50888	-0.82148	-0.73714	0.12121	0.0037414	0.41195	0.041921	0.057287	-5.1926	1.4456e-06
7415	VCP	0.46553	0.36539	0.34416	0.39368	0.29954	0.019971	0.0067164	0.27888	0.11619	0.10998	5.1898	1.4652e-06
5719	PSMD13	0.41244	0.59265	0.64036	0.75439	0.62322	0.10994	0.047255	0.047279	0.077488	0.069507	5.1868	1.4877e-06
3635	INPP5D	-1.0149	-0.85572	-0.68962	-1.0507	1.001	0.00020761	0.0028906	0.064046	0.016027	0.091406	-5.1852	1.4986e-06
10916	MAGED2	0.76174	0.41266	0.49015	0.56855	0.051709	0.0023804	0.0043447	0.13786	0.093568	0.89055	5.1805	1.5352e-06
30850	CDR2L	0.44908	1.544	0.81938	1.6005	0.51414	0.042802	0.0089316	0.27423	0.0041997	0.37983	5.1776	1.5577e-06
3306	HSPA2	1.6989	1.826	0.50132	1.1066	-1.2524	0.00014311	0.00076368	0.47396	0.030256	0.29914	5.1718	1.6049e-06
6478	SIAH2	-0.412	-1.0343	-0.92943	-0.96025	-0.019611	0.061004	0.0026111	0.018374	0.052366	0.9582	-5.1715	1.6056e-06
115939	TSR3	0.40325	0.64012	0.28876	0.61426	0.5321	0.046324	0.002219	0.43378	0.13229	0.068889	5.1705	1.6107e-06
23048	FNBP1	-0.55266	-0.37262	-0.85221	-0.81629	-0.50431	0.063899	0.006906	0.061154	0.022518	0.51326	-5.1706	1.6107e-06
7205	TRIP6	0.38504	0.70133	0.46753	0.54977	0.27125	0.054427	0.0020007	0.090527	0.26807	0.16913	5.1696	1.6168e-06
6373	CXCL11	2.7411	1.4421	-0.46621	1.5993	0.69215	0.00038992	0.039453	0.7833	0.0047514	0.12774	5.1689	1.6206e-06
9185	REPS2	-1.1132	-0.96379	-0.43629	-1.1576	0.3005	0.00010799	0.012392	0.42265	0.013732	0.71051	-5.1677	1.6296e-06
54665	RSBN1	-0.63133	-0.33953	-0.36639	-0.64842	-0.52335	0.0067304	0.068951	0.33169	0.037684	0.11108	-5.1667	1.6345e-06
7432	VIP	0.45521	1.0993	0.60313	0.98746	0.73482	0.26351	0.0028586	0.34145	0.017744	0.063931	5.1668	1.6345e-06
1495	CTNNA1	0.71379	0.3434	0.31044	0.21572	0.25047	0.00096675	0.0071159	0.24674	0.38745	0.27502	5.1665	1.6348e-06
7536	SF1	-0.44885	-0.5701	-0.5839	-0.57482	-0.37875	0.031714	0.011702	0.14473	0.15132	0.10002	-5.1609	1.6804e-06
6455	SH3GL1	0.50224	0.34127	0.61921	0.66055	0.65859	0.017141	0.17767	0.055683	0.10645	0.089473	5.1609	1.6804e-06
23335	WDR7	-0.70672	-0.78349	-0.71676	-1.0228	0.27698	0.007692	0.0050166	0.055005	0.011972	0.53238	-5.1607	1.6804e-06
7414	VCL	0.89375	0.74362	0.97531	0.61538	0.015909	0.0027318	0.056526	0.018503	0.096952	0.93752	5.1585	1.6979e-06
2589	GALNT1	0.61609	0.59644	0.59779	0.48718	0.1952	0.0064867	0.0030244	0.044451	0.30307	0.73866	5.1574	1.7062e-06
5580	PRKCD	-0.88749	-1.0163	-0.82045	-1.2988	0.23915	0.0027707	0.0022552	0.063322	0.0052738	0.14866	-5.156	1.7174e-06
5201	PFDN1	0.6664	0.19649	0.60309	0.54517	0.38356	0.0064341	0.34936	0.081838	0.08972	0.085371	5.1533	1.7403e-06
10512	SEMA3C	-2.1175	-1.2774	-2.5134	-1.8225	-0.20685	0.006343	0.05593	0.0077655	0.15538	0.84924	-5.1529	1.7416e-06
3305	HSPA1L	-0.62953	-0.99658	-0.70666	-1.0645	-0.34033	0.016073	0.0034421	0.26268	0.053189	0.37406	-5.1497	1.7696e-06
860	RUNX2	-1.6526	-0.66794	-0.29956	-1.3492	-0.83384	1.3219e-05	0.27745	0.49905	0.058359	0.39896	-5.1471	1.7909e-06
9948	WDR1	0.61338	0.33613	0.42826	0.26883	0.50637	0.014071	0.018293	0.23993	0.25182	0.066552	5.1472	1.7909e-06
79036	KXD1	0.50651	0.26746	0.49132	0.46264	0.36686	0.015768	0.018293	0.10971	0.11521	0.21226	5.1464	1.7955e-06
9214	FCMR	-2.0092	-2.3855	-1.4763	-2.1815	0.32558	0.0029803	0.00076368	0.032841	0.099538	0.15896	-5.1436	1.8201e-06
25936	NSL1	-0.41513	-0.4239	-0.451	-0.57032	-0.28355	0.021151	0.0045202	0.13722	0.064616	0.45671	-5.1391	1.862e-06
27077	B9D1	0.59857	0.98069	0.51804	0.95677	0.01781	0.010891	0.0021545	0.1942	0.023506	0.9646	5.1378	1.8731e-06
930	CD19	-0.36597	-1.9852	-1.2547	-0.94969	-0.13837	0.038434	0.0019619	0.045494	0.16139	0.58924	-5.1346	1.903e-06
22885	ABLIM3	1.1763	1.4096	0.53652	0.5345	1.1463	0.00094712	0.0083171	0.25965	0.54851	0.17867	5.1339	1.9064e-06
5595	MAPK3	0.76208	0.38361	0.10054	0.57081	0.5777	0.00077913	0.028179	0.79831	0.052086	0.12778	5.134	1.9064e-06
10610	ST6GALNAC2	-0.47409	-0.9666	-0.78681	-0.53395	-0.65489	0.073026	0.018864	0.091895	0.23962	0.057287	-5.1307	1.9371e-06
9368	SLC9A3R1	-0.67539	-0.47016	-0.54925	-0.13245	-0.64191	0.0082569	0.01425	0.052891	0.63563	0.14095	-5.1293	1.9494e-06
1378	CR1	-0.75634	-0.97978	-0.68246	-0.66155	-0.37054	0.020559	0.022373	0.066484	0.1517	0.20556	-5.1248	1.994e-06
1212	CLTB	0.7437	0.14939	0.96038	0.30254	0.81751	0.0075924	0.05668	0.035171	0.38204	0.17082	5.1211	2.0313e-06
10750	GRAP	0.915	0.8235	-0.092917	1.3455	1.3532	0.011507	0.0086856	0.8785	0.0046084	0.076871	5.1204	2.0364e-06
5336	PLCG2	-0.61674	-1.0603	-1.0422	-0.79708	0.066262	0.053342	0.0014901	0.016373	0.06407	0.77005	-5.1201	2.0377e-06
2212	FCGR2A	-1.2869	-2.3317	-1.2417	-2.6313	0.41833	0.086913	0.0015112	0.033672	0.0013848	0.26706	-5.1183	2.0553e-06
2766	GMPR	0.53854	1.4848	0.3489	1.3457	1.4674	0.27617	0.0021108	0.57819	0.015709	0.050958	5.1152	2.0867e-06
2245	FGD1	1.1536	2.0735	0.66395	1.5814	-0.08054	0.00058488	0.0020445	0.44409	0.011697	0.52496	5.115	2.0872e-06
7092	TLL1	0.87193	1.3706	0.02014	1.492	1.3651	0.021781	0.045936	0.97809	0.0035054	0.050958	5.1062	2.1843e-06
4973	OLR1	-1.2979	-2.7211	-1.3215	-2.723	-0.47343	0.031881	0.0019931	0.2008	0.029035	0.63444	-5.1059	2.1854e-06
7091	TLE4	-0.65559	-0.61793	-0.5905	-0.65582	-0.26552	0.017578	0.006866	0.054524	0.12811	0.57001	-5.1041	2.203e-06
2077	ERF	0.48177	0.8152	0.68478	0.58189	0.51742	0.096054	0.0015494	0.080519	0.1633	0.24773	5.1031	2.213e-06
291	SLC25A4	1.2503	1.4815	0.9325	1.3498	-0.51363	0.00070492	0.0040881	0.10213	0.064266	0.48135	5.1005	2.2414e-06
2841	GPR18	-1.2237	-1.3874	-0.40127	-0.08319	-0.34573	0.0015463	0.0025467	0.42099	0.79986	0.10272	-5.0958	2.2951e-06
6667	SP1	-0.57414	-0.49314	-0.62709	-0.70958	-0.48389	0.017928	0.011178	0.29264	0.038495	0.2333	-5.0949	2.3033e-06
57209	ZNF248	-0.65741	-0.45801	-0.6237	-0.64927	-0.60737	0.022898	0.015017	0.14473	0.055352	0.27559	-5.0911	2.3474e-06
7169	TPM2	1.3358	1.9921	1.2789	0.42384	0.53482	0.037775	0.0014901	0.051206	0.32388	0.45234	5.0894	2.3659e-06
80765	STARD5	-0.7271	-0.77309	-0.4634	-0.54322	-0.54148	0.010916	0.0056026	0.14473	0.26386	0.24525	-5.087	2.3938e-06
9158	FIBP	0.30288	0.57248	0.54399	0.75895	0.65718	0.28393	0.0077155	0.23744	0.023799	0.05816	5.0863	2.4001e-06
10549	PRDX4	0.60942	0.39447	0.49464	0.56878	-0.036864	0.0023188	0.0094851	0.093433	0.053764	0.86397	5.0852	2.4115e-06
26036	ZNF451	-0.4766	-0.36589	-0.42604	-0.46815	-0.63341	0.046639	0.023253	0.20207	0.14836	0.058866	-5.0796	2.4805e-06
393	ARHGAP4	-0.47456	-1.1139	-0.69071	-1.5409	0.25552	0.031314	0.0015273	0.076288	0.0041371	0.41465	-5.0782	2.4962e-06
7035	TFPI	1.1604	1.0123	0.12538	0.99281	0.70815	0.00058745	0.0056402	0.73662	0.042467	0.53905	5.076	2.5231e-06
2675	GFRA2	0.012396	-1.9891	-1.3573	-2.2279	-0.94891	0.95365	0.00076368	0.119	0.014809	0.068763	-5.0663	2.6514e-06
374868	ATP9B	-0.59311	-0.71865	-0.62805	-0.82406	0.059926	0.0069693	0.0057263	0.054524	0.027192	0.6062	-5.0656	2.6584e-06
2022	ENG	1.431	0.345	0.64654	0.094136	1.4828	0.00028694	0.084885	0.16081	0.7063	0.12088	5.0651	2.6629e-06
241	ALOX5AP	-1.9313	-2.0287	-1.3552	-2.3795	0.95893	0.00093239	0.034013	0.08157	0.0048447	0.33799	-5.0634	2.6843e-06
47	ACLY	0.40948	0.40241	0.47537	0.51906	0.249	0.045378	0.0074054	0.095453	0.074296	0.32901	5.0623	2.6959e-06
9749	PHACTR2	0.72005	0.67795	0.28652	0.52706	0.45695	0.0074991	0.0023867	0.55716	0.1405	0.18489	5.0599	2.7275e-06
489	ATP2A3	-0.74808	-0.75334	-0.84272	-0.46045	-0.59898	0.0051525	0.17779	0.11872	0.30924	0.066552	-5.0563	2.7768e-06
23127	COLGALT2	-0.88245	-0.6762	-0.71675	-0.080068	-0.31261	0.00029899	0.08227	0.029798	0.84183	0.3719	-5.0539	2.8093e-06
84823	LMNB2	0.24178	1.0439	1.1531	1.0211	0.23233	0.46079	0.0079413	0.005294	0.037065	0.41357	5.0537	2.8095e-06
8642	DCHS1	1.0664	0.99601	0.075102	0.75928	0.70214	0.00026143	0.0021121	0.9049	0.15381	0.39437	5.0529	2.8173e-06
5293	PIK3CD	-0.6045	-1.3446	-0.34803	-1.4604	-0.17042	0.01789	0.0039535	0.53924	0.0038465	0.62397	-5.0519	2.8301e-06
1643	DDB2	0.60422	0.58765	0.69296	0.90642	0.25113	0.042172	0.17671	0.031919	0.054476	0.1563	5.0515	2.8319e-06
6793	STK10	-0.7876	-1.0628	-0.67247	-1.0244	0.4227	0.0022159	0.0058941	0.11298	0.015479	0.44026	-5.0509	2.8363e-06
2990	GUSB	-0.44745	-0.66525	-0.66668	-0.76543	-0.028801	0.066081	0.0021426	0.063342	0.02322	0.9462	-5.0508	2.8363e-06
1728	NQO1	0.7124	0.38104	1.0045	1.0231	0.55085	0.066238	0.04806	0.011024	0.048244	0.54897	5.049	2.861e-06
23608	MKRN1	-0.50994	-0.3897	-0.57536	-0.46968	-0.40807	0.022075	0.0068642	0.091004	0.14937	0.37328	-5.0484	2.864e-06
28951	TRIB2	0.85389	1.1305	0.48004	1.459	0.020559	0.0048015	0.016908	0.31209	0.0045191	0.94026	5.0484	2.864e-06
8935	SKAP2	-0.68776	-0.88777	-1.398	-0.94912	1.4332	0.0087647	0.0014733	0.0058967	0.044499	0.089803	-5.0464	2.8914e-06
2717	GLA	-0.61065	-0.60647	-0.81732	-0.83535	0.26518	0.030816	0.0027724	0.020486	0.01732	0.41503	-5.0406	2.9767e-06
11014	KDELR2	0.8636	0.58289	0.69598	0.47826	-0.19555	0.00051618	0.0026345	0.1191	0.15412	0.55886	5.0385	3.0057e-06
112611	RWDD2A	0.97654	0.45513	0.52096	0.52508	0.36076	0.0043737	0.0036919	0.47289	0.26421	0.16808	5.0377	3.016e-06
84148	KAT8	-0.54619	-0.44248	-0.38374	-0.64775	-0.45379	0.0049104	0.10138	0.39716	0.045	0.11166	-5.0362	3.0368e-06
23464	GCAT	0.12628	1.3098	0.58819	1.4942	0.67479	0.53658	0.015661	0.1624	0.0063949	0.057287	5.034	3.0675e-06
34	ACADM	-0.76743	-0.3353	-0.12068	-0.47457	-0.59378	0.0032097	0.029703	0.8447	0.091293	0.058866	-5.028	3.1626e-06
590	BCHE	1.2028	-0.522	1.1763	1.8713	0.93455	0.0021755	0.063723	0.020393	0.0020243	0.13241	5.0249	3.2104e-06
2806	GOT2	0.54975	0.42567	0.80718	0.46261	0.19298	0.019627	0.0097423	0.05012	0.088931	0.70975	5.0206	3.2767e-06
115426	UHRF2	0.44636	0.95169	0.78671	0.67066	0.52076	0.045193	0.0012758	0.25375	0.15811	0.24164	5.0206	3.2767e-06
55856	ACOT13	-0.51795	-0.60478	-0.89628	-0.43223	-0.26829	0.0302	0.018617	0.020141	0.096315	0.68965	-5.0198	3.2871e-06
25939	SAMHD1	-0.79984	-1.2859	-1.2857	-1.1713	0.064757	0.0083356	0.064669	0.0092442	0.092552	0.96436	-5.0152	3.3633e-06
9467	SH3BP5	0.82135	0.27124	0.52591	0.36459	0.49436	0.0025291	0.041834	0.13229	0.1704	0.3719	5.0125	3.4061e-06
5019	OXCT1	-0.018708	1.4242	1.3275	1.7076	0.68232	0.95546	0.0036864	0.013463	0.0028511	0.31577	5.0123	3.4072e-06
10488	CREB3	0.67662	0.54299	0.37463	0.49472	0.13059	0.0018752	0.0069752	0.28979	0.21572	0.44137	5.0094	3.4554e-06
27250	PDCD4	-0.56981	-0.38587	-0.53668	-0.48866	-0.42465	0.025791	0.038181	0.31309	0.070371	0.077701	-5.009	3.4585e-06
5055	SERPINB2	-0.096012	-2.2468	-0.7866	-2.1036	-0.5418	0.90885	0.00076368	0.11213	0.035255	0.090025	-5.0072	3.4867e-06
10572	SIVA1	0.042266	0.58566	0.51424	0.74033	0.68481	0.85157	0.002729	0.091066	0.031937	0.053334	5.0061	3.5045e-06
1657	DMXL1	-1.0463	-1.4578	-1.5432	-1.7215	-0.69941	0.0046341	0.031087	0.21581	0.21478	0.169	-5.0006	3.6012e-06
3059	HCLS1	-1.2853	-0.8156	-0.77035	-1.0483	1.4365	0.00016114	0.0017658	0.080672	0.01522	0.051744	-5.0002	3.6063e-06
10401	PIAS3	0.41886	0.63083	0.41301	0.50214	0.36608	0.077601	0.0032666	0.20541	0.15249	0.11544	4.9994	3.6158e-06
27	ABL2	1.2511	0.94864	0.96861	-0.38068	0.96549	0.00043294	0.030425	0.087611	0.35141	0.060207	4.9988	3.624e-06
1917	EEF1A2	0.5662	1.7396	0.85775	1.9939	-0.74453	0.0072489	0.0048804	0.057632	0.0018496	0.12367	4.9876	3.8367e-06
8503	PIK3R3	0.72474	0.89896	0.12902	0.30081	0.83015	0.0091188	0.003361	0.83244	0.35137	0.050958	4.984	3.9041e-06
4035	LRP1	0.56094	-1.6659	-1.0217	-1.6398	-1.5394	0.22357	0.00081554	0.039223	0.0053826	0.047005	-4.9801	3.9793e-06
25957	PNISR	-0.69997	-0.26104	-0.57865	-0.74549	-0.9179	0.037447	0.10252	0.11335	0.065878	0.099132	-4.9792	3.9944e-06
822	CAPG	-0.48965	-1.7321	-1.5305	-1.7743	0.5418	0.13486	0.00076368	0.0046413	0.046603	0.29703	-4.9786	4.0023e-06
3099	HK2	-0.8261	-0.96187	-0.80038	-0.85073	-0.607	0.014356	0.040657	0.023635	0.2128	0.46232	-4.9754	4.0655e-06
10659	CELF2	-0.96678	-1.0485	-0.20528	-1.1085	0.66683	0.00030847	0.0013174	0.43116	0.0096893	0.17766	-4.9747	4.0751e-06
10333	TLR6	-1.4021	-1.8257	-0.60725	-1.8135	0.69334	0.0042556	0.0013419	0.32252	0.01348	0.51962	-4.9723	4.1237e-06
1605	DAG1	0.74234	0.60148	0.59336	0.44819	-0.21481	0.0011659	0.020248	0.045339	0.11504	0.70038	4.972	4.1242e-06
5256	PHKA2	-0.66236	-0.65666	-0.24602	-0.88618	-0.13807	0.0029047	0.01505	0.43071	0.024942	0.619	-4.9712	4.1375e-06
8192	CLPP	0.38949	0.65379	0.50389	0.79587	0.15883	0.035008	0.010052	0.1403	0.02735	0.54748	4.9655	4.2574e-06
7915	ALDH5A1	-1.3066	-1.222	-0.79934	-0.94847	0.060886	0.00066597	0.0021121	0.37361	0.10895	0.86296	-4.9634	4.2988e-06
2060	EPS15	-0.42194	-0.62131	-0.52081	-0.61203	-0.26947	0.088001	0.0023111	0.22844	0.088362	0.19485	-4.959	4.3919e-06
22839	DLGAP4	0.50561	0.55461	0.33069	0.47641	0.37769	0.016267	0.010741	0.25965	0.13825	0.1825	4.9585	4.4006e-06
11041	B4GAT1	0.7076	0.69914	0.41761	0.59659	0.27619	0.013095	0.0019536	0.30463	0.23546	0.31299	4.9568	4.43e-06
2534	FYN	0.59286	1.1053	0.58771	1.401	0.13435	0.035987	0.0085362	0.16336	0.0073325	0.83538	4.9568	4.43e-06
8834	TMEM11	0.43079	0.42826	0.41039	0.45171	0.48394	0.061157	0.016171	0.20679	0.15492	0.069621	4.9551	4.4627e-06
3683	ITGAL	-1.705	-1.8087	-0.51925	-1.8935	0.27257	2.6424e-05	0.0078113	0.39855	0.006944	0.12247	-4.9515	4.5419e-06
5800	PTPRO	-0.15573	-2.5065	-1.4535	-2.6963	0.069517	0.45239	0.00076368	0.075285	0.0013731	0.5718	-4.9493	4.5894e-06
2135	EXTL2	0.30223	1.0263	1.2806	0.57978	0.29886	0.41631	0.06771	0.0050809	0.053189	0.16372	4.9463	4.6557e-06
2194	FASN	0.2781	0.90253	1.8118	1.1767	0.058578	0.1065	0.10595	0.0011083	0.075292	0.85297	4.9451	4.6812e-06
2185	PTK2B	-1.0827	-0.84908	-0.66074	-0.9943	0.24439	0.00029348	0.0076225	0.20297	0.034232	0.37154	-4.9354	4.9148e-06
55905	RNF114	-0.46236	-0.4011	-0.49018	-0.41382	-0.28328	0.017279	0.00826	0.21251	0.1137	0.3138	-4.9342	4.9385e-06
32	ACACB	-0.64073	-1.1978	-0.35365	-1.5822	-0.28899	0.0059077	0.0037816	0.69292	0.011703	0.65593	-4.9321	4.9818e-06
23541	SEC14L2	0.74132	1.5259	0.35576	1.3565	0.77261	0.0093824	0.026905	0.60487	0.0069619	0.32441	4.9323	4.9818e-06
8028	MLLT10	-0.79582	-0.14083	-0.41343	-0.43308	-0.64607	0.0014861	0.046103	0.37648	0.1342	0.24434	-4.9291	5.0546e-06
7048	TGFBR2	0.80061	0.24949	0.45428	0.60072	0.97491	0.0082883	0.12886	0.16726	0.069493	0.18374	4.9289	5.0546e-06
2219	FCN1	-0.75646	-2.6659	-1.3269	-2.7844	0.0026274	0.017928	0.0085725	0.25757	0.0041371	0.99068	-4.927	5.0984e-06
2350	FOLR2	-0.93071	-2.9791	-1.8671	-3.3186	0.42768	0.11688	0.00092349	0.042681	0.0013731	0.12955	-4.922	5.2262e-06
6692	SPINT1	-0.56461	-0.44328	-0.49554	-0.87197	-1.0823	0.02132	0.014208	0.3729	0.11518	0.11267	-4.9173	5.3481e-06
81609	SNX27	-0.54502	-0.74026	0.0082161	-1.2172	-0.36794	0.012912	0.0028462	0.99228	0.0068599	0.2843	-4.916	5.3788e-06
6372	CXCL6	1.2981	2.2891	0.99491	2.3788	-0.15091	0.16069	0.00096607	0.22994	0.0013848	0.79753	4.9153	5.3907e-06
57060	PCBP4	0.36545	0.58641	1.1693	0.76897	0.44341	0.057231	0.063514	0.016373	0.049341	0.57675	4.915	5.3957e-06
9991	PTBP3	-0.42661	-0.29646	-0.47148	-0.17054	-0.4514	0.021365	0.0093003	0.13236	0.46052	0.12643	-4.9117	5.4715e-06
24140	FTSJ1	0.30579	0.43482	0.4794	0.60621	0.30061	0.19718	0.010852	0.13572	0.047457	0.10998	4.912	5.4715e-06
11013	TMSB15A	0.80576	1.767	1.3082	1.632	-1.2873	0.090555	0.00076368	0.021077	0.0030547	0.10965	4.9118	5.4715e-06
5906	RAP1A	-0.41882	-0.77752	-0.50805	-0.74031	-0.026757	0.050033	0.0023111	0.097245	0.037298	0.94486	-4.9077	5.5778e-06
1178	CLC	-2.2099	-2.2895	0.029011	-0.63762	-0.68517	5.1912e-05	0.00096323	0.96554	0.51207	0.44555	-4.9064	5.6093e-06
2762	GMDS	0.48478	0.56649	1.2828	0.79111	0.32823	0.069908	0.030555	0.0051943	0.14825	0.70975	4.9032	5.6941e-06
7389	UROD	0.39048	0.299	0.44183	0.39114	0.58757	0.075537	0.010059	0.12107	0.1254	0.16372	4.9009	5.7556e-06
6237	RRAS	0.70591	0.54013	0.17874	0.57476	0.43524	0.0018928	0.0067689	0.55966	0.11028	0.42263	4.9006	5.7591e-06
2305	FOXM1	-0.73072	2.1089	1.843	1.8402	0.44511	0.34928	0.0057678	0.0054357	0.0029206	0.1093	4.8996	5.7829e-06
9053	MAP7	-1.3954	-1.3543	0.066522	-1.0332	-0.93161	0.00010687	0.0028586	0.92301	0.24581	0.30887	-4.8934	5.9641e-06
23090	ZNF423	1.6609	1.7974	0.79957	1.2592	-0.92119	9.4051e-05	0.0046455	0.31613	0.0091783	0.11379	4.8861	6.1822e-06
23469	PHF3	-0.50653	-0.3888	-0.2432	-0.20571	-0.63469	0.01786	0.0064622	0.47065	0.39879	0.063246	-4.8832	6.261e-06
5939	RBMS2	0.87563	0.55774	0.107	0.93346	0.72552	0.0014069	0.14028	0.73476	0.019616	0.16461	4.8833	6.261e-06
4337	MOCS1	0.83021	1.1469	0.54455	1.0154	0.018082	0.006375	0.0055763	0.43392	0.017847	0.88352	4.8758	6.4898e-06
4835	NQO2	-0.313	-0.66459	-1.0066	-0.79693	-0.75272	0.29281	0.019465	0.011787	0.10392	0.22968	-4.8759	6.4898e-06
13	AADAC	0.057975	1.2412	0.49521	1.5194	1.3518	0.76266	0.0012711	0.52152	0.0035735	0.067394	4.8732	6.5669e-06
8382	NME5	1.8828	1.3761	-0.6166	1.2184	0.29086	1.5437e-05	0.10454	0.48986	0.0063823	0.26476	4.8727	6.5789e-06
9654	TTLL4	-0.32635	-0.64887	-0.2187	-0.77616	-0.48593	0.1156	0.011289	0.57395	0.020578	0.067741	-4.86	7.0089e-06
9121	SLC16A5	-0.31045	-0.44565	-0.59311	-0.86447	-0.39179	0.092162	0.052829	0.17128	0.046265	0.087989	-4.8593	7.0249e-06
3717	JAK2	-0.88889	-0.83957	-0.13924	-1.1715	-0.20199	0.0051812	0.002314	0.82212	0.0091955	0.80988	-4.8574	7.0785e-06
26278	SACS	0.48462	1.557	1.4176	1.1624	-0.085202	0.17562	0.0011491	0.009955	0.11465	0.85355	4.8574	7.0785e-06
57035	RSRP1	-0.60728	-0.57747	-0.69108	-0.52919	-0.36692	0.077817	0.019835	0.068556	0.33763	0.089359	-4.8537	7.2071e-06
3486	IGFBP3	1.2999	0.79308	0.026692	1.5381	-0.86876	0.00029044	0.0017933	0.97567	0.0034832	0.46342	4.8516	7.2769e-06
5520	PPP2R2A	0.46123	0.42024	0.59254	0.44914	-0.012654	0.020763	0.0043173	0.049388	0.10366	0.9195	4.8512	7.2837e-06
2811	GP1BA	-0.64804	-0.48127	-0.23456	-0.36751	-0.49566	0.0082896	0.010764	0.62999	0.25284	0.074071	-4.8496	7.3338e-06
25966	C2CD2	0.18382	0.9553	0.81918	0.83665	0.45138	0.42417	0.0069842	0.10316	0.030794	0.11764	4.8483	7.3754e-06
8473	OGT	-0.56092	-0.31894	-0.15816	-0.61085	-0.55352	0.024964	0.018706	0.68109	0.051153	0.074071	-4.8478	7.3884e-06
5618	PRLR	-0.60332	-1.2199	-0.75789	-0.79165	-0.65601	0.15466	0.0066132	0.23079	0.074296	0.10117	-4.8418	7.6067e-06
11047	ADRM1	0.46126	0.30045	0.37252	0.41152	0.41342	0.018307	0.05859	0.18768	0.15874	0.11561	4.8403	7.6513e-06
1871	E2F3	-0.52825	-0.27993	-0.42077	-0.57669	-0.05216	0.013887	0.010798	0.14402	0.049965	0.8094	-4.8404	7.6513e-06
9658	ZNF516	-0.27676	-1.2366	-1.0974	-0.93964	-0.55879	0.14144	0.0039781	0.031999	0.19822	0.3786	-4.8383	7.7213e-06
55973	BCAP29	0.84166	0.22396	0.22654	0.5894	0.53634	0.0035986	0.014992	0.61493	0.060609	0.30713	4.834	7.8723e-06
3692	EIF6	0.43995	0.28082	0.51583	0.56635	0.37228	0.059536	0.01965	0.11872	0.0685	0.26271	4.8342	7.8723e-06
23640	HSPBP1	-0.075832	0.72146	1.0974	0.99836	0.37441	0.73586	0.0021497	0.023625	0.023694	0.087641	4.8318	7.945e-06
10940	POP1	0.4449	0.51295	1.3803	1.1369	0.54479	0.24239	0.028615	0.023055	0.019616	0.43721	4.8319	7.945e-06
9119	KRT75	-0.15431	-1.5618	-0.44613	-1.6511	-0.62799	0.56191	0.0059492	0.29145	0.0043359	0.091015	-4.8305	7.9892e-06
1981	EIF4G1	0.53515	0.45867	0.57876	0.25284	0.62152	0.037775	0.022968	0.13229	0.57928	0.060207	4.8303	7.9903e-06
23065	EMC1	0.26336	0.4603	0.7077	0.25291	0.60711	0.16838	0.004002	0.20264	0.31051	0.058642	4.8264	8.139e-06
57460	PPM1H	-0.57403	-0.67276	-0.54251	-0.92425	-0.36734	0.030367	0.031157	0.1346	0.022907	0.56009	-4.8261	8.1456e-06
9473	THEMIS2	-0.58328	-1.1824	-0.92283	-0.89924	0.40757	0.015885	0.0054942	0.046332	0.03156	0.49177	-4.8189	8.4379e-06
23213	SULF1	2.8134	2.8523	0.8483	0.4121	-1.6688	3.3805e-06	0.01473	0.1601	0.27548	0.19752	4.818	8.4675e-06
51512	GTSE1	-0.1792	1.5976	1.2365	1.6954	0.21043	0.75973	0.0026111	0.035894	0.0026139	0.20143	4.8128	8.6794e-06
3315	HSPB1	0.23946	0.8479	0.85924	0.67544	0.89079	0.36312	0.0069444	0.078041	0.24407	0.058642	4.8078	8.8935e-06
10990	LILRB5	-0.098799	-2.6406	-1.7825	-2.9996	0.34389	0.66463	0.00076368	0.016657	0.0013731	0.24434	-4.8008	9.1999e-06
10622	POLR3G	0.38992	1.467	1.0458	1.5339	0.071662	0.34233	0.0043296	0.033048	0.0051147	0.94767	4.7979	9.3275e-06
387032	ZKSCAN4	-0.65141	-0.99606	-0.68511	-1.2176	0.045427	0.026048	0.0014733	0.2014	0.032872	0.82985	-4.7977	9.3283e-06
10116	FEM1B	-0.32552	-1.1522	-0.6858	-1.3519	-0.45266	0.23626	0.0057476	0.21854	0.017543	0.20791	-4.7972	9.3409e-06
8815	BANF1	0.31267	0.49103	0.40221	0.48895	0.36397	0.15513	0.013995	0.12445	0.090194	0.12196	4.7955	9.4113e-06
5927	KDM5A	-0.45647	-0.29098	-0.49879	-0.51957	-0.13522	0.013651	0.020584	0.096189	0.10697	0.64514	-4.7933	9.5046e-06
303	ANXA2P1	0.70807	0.43361	0.61368	0.67028	0.70631	0.018014	0.0081145	0.16797	0.32717	0.24263	4.7927	9.527e-06
11234	HPS5	-0.45893	-0.66817	-0.66711	-0.99926	-0.019716	0.053459	0.0029507	0.096189	0.044803	0.96064	-4.7906	9.6163e-06
4891	SLC11A2	-0.02454	-0.71479	-0.65232	-0.94044	-0.65426	0.94073	0.024844	0.057442	0.012589	0.055547	-4.7904	9.617e-06
2118	ETV4	0.6267	1.4524	1.3817	1.5324	-0.99214	0.022697	0.0075321	0.004113	0.0029715	0.051004	4.7884	9.7059e-06
23390	ZDHHC17	-0.33468	-0.45078	-0.30865	-0.55946	-0.57224	0.13988	0.0045317	0.34765	0.06822	0.10821	-4.7862	9.8016e-06
27099	SND1-IT1	-0.90837	-0.88644	0.60658	-1.3421	-0.74369	0.0022941	0.0090605	0.15404	0.0043359	0.055393	-4.7857	9.8172e-06
48	ACO1	0.49227	0.34898	0.26528	0.25423	0.2611	0.0080062	0.0062031	0.33032	0.25202	0.3138	4.7836	9.9112e-06
8614	STC2	0.40655	2.2707	1.3549	2.3975	-0.41271	0.10962	0.0044949	0.058462	0.0013848	0.37406	4.781	1.0032e-05
5364	PLXNB1	0.49884	1.2626	0.42571	1.3904	0.30551	0.018655	0.032599	0.5145	0.0046282	0.44793	4.7804	1.0047e-05
3101	HK3	-0.33852	-2.1143	-1.1609	-2.4778	0.12707	0.087542	0.0094129	0.030429	0.0017294	0.3411	-4.7803	1.0047e-05
6697	SPR	0.85373	0.68288	0.081986	0.1068	0.76862	0.00084932	0.01425	0.82874	0.81657	0.051249	4.7795	1.0077e-05
55816	DOK5	2.0245	1.2734	1.0859	0.21842	-0.5176	4.1673e-06	0.19274	0.010979	0.47956	0.18965	4.776	1.0245e-05
8728	ADAM19	0.73944	0.85421	0.42802	1.6626	0.28976	0.010195	0.11726	0.2771	0.0029439	0.74883	4.7741	1.0331e-05
7392	USF2	-0.36326	-1.0002	-1.0725	-1.2828	-0.037498	0.15592	0.011327	0.026911	0.018639	0.89623	-4.773	1.0377e-05
5257	PHKB	-0.51894	-0.59151	-0.65403	-0.56854	-0.11671	0.030816	0.036153	0.054524	0.17667	0.35254	-4.7726	1.0386e-05
5635	PRPSAP1	0.41965	0.33355	0.20629	0.38427	0.35897	0.02502	0.0063655	0.45401	0.20495	0.1179	4.7725	1.0386e-05
3575	IL7R	-1.5072	-1.9771	-2.1017	-1.3804	0.60626	0.11105	0.005125	0.0076089	0.075292	0.7367	-4.7708	1.0463e-05
10006	ABI1	-0.25272	-0.64853	-1.1004	-0.80698	0.14905	0.10749	0.010038	0.013672	0.025586	0.76224	-4.7695	1.0524e-05
991	CDC20	-0.29369	2.1832	1.9903	2.6902	0.015172	0.7754	0.000891	0.0059234	0.0033662	0.9834	4.7648	1.0761e-05
23387	SIK3	-0.34098	-0.40713	-0.3894	-0.53921	-0.19775	0.10316	0.0045317	0.19425	0.054442	0.33152	-4.7637	1.0809e-05
9351	SLC9A3R2	0.66609	0.6325	0.12971	1.1565	0.68438	0.0017373	0.19772	0.85731	0.0070346	0.18967	4.7631	1.0827e-05
5264	PHYH	-0.10245	-0.97995	-0.91439	-0.68226	-0.39314	0.68651	0.0015084	0.029098	0.060283	0.31577	-4.763	1.0827e-05
8502	PKP4	0.42393	0.66841	0.40777	0.76873	0.060934	0.018331	0.0042823	0.30797	0.023003	0.92135	4.7599	1.0986e-05
2625	GATA3	1.1511	1.7453	1.5068	-0.030953	0.86808	0.037141	0.00076368	0.05722	0.89711	0.3411	4.7593	1.0995e-05
63940	GPSM3	-0.36044	-1.1038	-0.67446	-1.1479	0.25307	0.10155	0.0017933	0.10333	0.0070702	0.68141	-4.7595	1.0995e-05
1050	CEBPA	-0.0050542	-2.2308	-0.86528	-2.5366	-0.005921	0.98616	0.00076368	0.069829	0.0013731	0.96434	-4.7545	1.1248e-05
3662	IRF4	-0.65802	-0.87945	-1.0737	0.069866	-0.39456	0.04592	0.0014472	0.051605	0.81657	0.16446	-4.7542	1.1259e-05
29105	CFAP20	0.4483	0.65051	0.82208	1.0301	-0.019097	0.074113	0.0048696	0.10783	0.010436	0.92067	4.7523	1.135e-05
57007	ACKR3	1.2055	1.5715	0.52484	1.925	-0.67119	0.0016186	0.037732	0.23758	0.0033672	0.40024	4.742	1.1937e-05
10121	ACTR1A	0.60309	0.2637	0.17773	0.24858	0.5332	0.0038884	0.010932	0.60374	0.37066	0.11427	4.7416	1.1945e-05
6688	SPI1	-0.36531	-1.9586	-0.92188	-2.2975	0.50282	0.041363	0.00076368	0.097433	0.0013969	0.066552	-4.7403	1.2011e-05
54014	BRWD1	-0.70748	-0.24176	-0.70077	-0.60179	-0.94801	0.014524	0.15635	0.16668	0.21408	0.087078	-4.7394	1.2058e-05
6542	SLC7A2	2.0797	1.8626	-0.40727	1.7536	-0.056338	0.0002642	0.0010469	0.50901	0.0060048	0.95428	4.7371	1.218e-05
23270	TSPYL4	0.37769	0.9871	0.7915	0.34161	0.52299	0.096827	0.06631	0.050292	0.25403	0.087641	4.7369	1.2182e-05
23034	SAMD4A	1.5894	0.75745	0.67688	0.56866	0.60998	5.4767e-05	0.07034	0.45212	0.63942	0.27258	4.7361	1.2218e-05
23457	ABCB9	0.28903	0.81665	0.11343	0.84386	0.61717	0.10392	0.0015689	0.78981	0.043922	0.10404	4.7358	1.2224e-05
23231	SEL1L3	1.3923	1.2107	0.76917	1.4746	0.66847	0.0028629	0.091874	0.49073	0.090066	0.18834	4.7288	1.2641e-05
2316	FLNA	0.81385	0.72212	0.45553	0.49842	0.43348	0.0056078	0.077415	0.35274	0.34159	0.079588	4.7194	1.3229e-05
9122	SLC16A4	1.521	1.4956	0.76577	-0.14568	0.69668	0.00099222	0.0011526	0.25052	0.52005	0.29374	4.7186	1.3273e-05
55916	NXT2	-0.9495	-0.91787	-0.56081	-0.15918	-0.035129	0.0015676	0.0014017	0.14059	0.84951	0.938	-4.717	1.3362e-05
7102	TSPAN7	1.5105	0.83222	1.4275	2.0191	-1.4345	0.011828	0.02946	0.0058967	0.022472	0.15201	4.7157	1.3436e-05
2030	SLC29A1	0.83426	0.25291	0.53997	0.44163	0.73349	0.0054688	0.071794	0.20579	0.18301	0.26275	4.714	1.3534e-05
3396	MRPL58	0.27904	0.40003	0.58144	0.53636	0.20227	0.19195	0.026274	0.054524	0.087645	0.17912	4.7111	1.3716e-05
2760	GM2A	-0.69329	-1.526	0.14509	-1.6748	-0.24805	0.091973	0.00076671	0.83794	0.0035863	0.24857	-4.7101	1.3776e-05
5441	POLR2L	0.60181	0.045287	0.62323	0.8723	0.32099	0.022898	0.79818	0.10452	0.01625	0.13092	4.7094	1.3809e-05
9308	CD83	-0.81336	-1.5443	-0.38328	-1.4844	-0.67116	0.023385	0.014992	0.54181	0.069018	0.15687	-4.7082	1.3876e-05
1466	CSRP2	0.69334	1.5703	1.2212	1.6235	-1.1339	0.0022433	0.00565	0.010348	0.042467	0.057287	4.707	1.3947e-05
4121	MAN1A1	-1.3567	-1.1348	-1.2786	-0.2329	-0.57119	0.0025291	0.033197	0.026483	0.79236	0.64719	-4.7066	1.396e-05
5581	PRKCE	0.58443	1.3162	0.41979	1.2397	0.78412	0.031389	0.0059235	0.54366	0.018539	0.46081	4.705	1.4055e-05
3034	HAL	-1.0825	-0.81527	0.17456	-0.47886	-0.29824	0.00021898	0.033183	0.77571	0.12494	0.10878	-4.7032	1.4166e-05
9988	DMTF1	-0.55872	-0.22475	-0.12101	-0.60408	-0.64338	0.019029	0.022578	0.76339	0.056284	0.087734	-4.7027	1.4192e-05
9246	UBE2L6	-0.39182	-0.74757	-0.87126	-0.34329	-0.32946	0.28723	0.0017914	0.16164	0.16722	0.13399	-4.6999	1.4373e-05
3586	IL10	-0.098535	-1.0534	-1.112	-1.076	-0.16593	0.7546	0.0081642	0.017914	0.011889	0.42286	-4.6991	1.4421e-05
5507	PPP1R3C	1.6765	2.0136	-0.069544	0.79032	-0.053633	0.00099222	0.00085671	0.91878	0.034232	0.96648	4.6985	1.4449e-05
6925	TCF4	0.98077	0.53282	0.3365	1.0932	0.5718	0.0009047	0.35311	0.5476	0.013674	0.36843	4.6956	1.4642e-05
6670	SP3	-0.41408	-0.2045	-0.61577	-0.38098	-0.30441	0.035974	0.028012	0.047658	0.40357	0.24331	-4.6953	1.4648e-05
5239	PGM5	1.3873	0.36772	0.22083	1.8585	-0.033279	0.00055415	0.12516	0.65859	0.0022278	0.93589	4.694	1.4729e-05
26099	SZRD1	0.80162	0.30754	0.89811	0.13144	0.78281	0.011418	0.03736	0.15357	0.654	0.095249	4.6936	1.4746e-05
7852	CXCR4	-1.2431	-1.4324	-0.50271	-0.40531	-0.22376	0.012264	0.00080004	0.22158	0.39318	0.85651	-4.6926	1.4789e-05
9865	TRIL	0.16504	1.4521	0.45455	1.5976	0.17615	0.28856	0.0011491	0.4337	0.0031975	0.5736	4.6928	1.4789e-05
1520	CTSS	-0.64989	-2.1202	-1.1367	-2.2705	0.77803	0.24255	0.00077842	0.054285	0.0014702	0.19765	-4.691	1.4892e-05
25932	CLIC4	0.87958	0.86744	0.6148	0.866	-0.14615	0.0028384	0.0042823	0.11363	0.1229	0.51414	4.6896	1.4976e-05
8530	CST7	-1.482	-1.7305	-0.7283	-0.58229	0.073123	0.00034068	0.0094659	0.4864	0.081883	0.82156	-4.6895	1.4976e-05
10483	SEC23B	-0.33925	-0.46394	-0.32122	-0.56802	-0.38199	0.077707	0.0043374	0.33235	0.052662	0.31607	-4.6868	1.5163e-05
1979	EIF4EBP2	-0.34219	-0.62993	-0.49692	-0.68635	-0.046102	0.091871	0.0024503	0.11839	0.044061	0.87235	-4.685	1.5282e-05
1633	DCK	-0.61201	-0.47298	-0.38721	-0.49087	-0.22546	0.0054317	0.038674	0.1696	0.12647	0.5972	-4.6838	1.5357e-05
11064	CNTRL	-1.0884	-0.39682	0.18103	-1.1626	-0.2305	0.0012264	0.0078209	0.75203	0.024942	0.30455	-4.6811	1.5539e-05
1593	CYP27A1	0.46028	-2.1968	-2.5564	-2.6795	-0.0080367	0.37542	0.0033963	0.0011168	0.0013848	0.9547	-4.681	1.5539e-05
1155	TBCB	0.55213	0.1715	0.44121	0.3424	0.36559	0.014435	0.10317	0.19485	0.22519	0.11247	4.6794	1.5648e-05
4913	NTHL1	-0.059735	1.0704	0.93812	1.0351	0.2895	0.76002	0.0010837	0.018416	0.011912	0.3986	4.679	1.5667e-05
23365	ARHGEF12	1.1772	1.3244	-3.8175e-05	0.69053	0.41011	0.00068049	0.0069137	0.99992	0.050788	0.56732	4.6753	1.5937e-05
3680	ITGA9	-1.3527	-1.3632	-0.29896	0.12216	-1.0506	0.00023875	0.041515	0.56831	0.89092	0.06721	-4.674	1.6026e-05
1612	DAPK1	-0.39104	-0.6699	-0.93129	-1.3635	0.28586	0.20114	0.01981	0.01323	0.0045785	0.65699	-4.6711	1.6234e-05
7866	IFRD2	-0.10949	0.98197	0.80034	1.0418	0.72064	0.55437	0.002204	0.032866	0.012539	0.095011	4.6694	1.6354e-05
10953	TOMM34	0.25743	0.52993	0.55365	0.56875	0.462	0.34129	0.030465	0.14358	0.048049	0.070287	4.6675	1.6495e-05
22927	HABP4	1.1595	0.8025	0.69489	0.90907	0.025637	0.001739	0.045426	0.44756	0.027806	0.83244	4.6669	1.6531e-05
8021	NUP214	-0.46812	-0.7265	-0.68007	-1.0682	0.18221	0.0093824	0.030582	0.057762	0.012451	0.42501	-4.6661	1.6582e-05
51491	NOP16	0.20857	1.0147	1.2383	1.4347	0.38802	0.60055	0.034423	0.016829	0.0086992	0.39462	4.6645	1.6691e-05
4318	MMP9	0.32446	-3.3864	-2.1125	-3.7405	-1.416	0.63329	0.0050476	0.036777	0.0013731	0.39146	-4.6638	1.6734e-05
26873	OPLAH	0.16217	-1.2903	-1.0919	-1.0937	-0.40352	0.32236	0.0010985	0.014609	0.026766	0.091556	-4.662	1.6866e-05
705	BYSL	0.049915	0.9923	0.76916	1.3276	0.81624	0.88003	0.0025319	0.15821	0.00511	0.17444	4.6615	1.6892e-05
726	CAPN5	1.0302	1.3078	0.79724	0.82157	-0.011664	0.005806	0.012088	0.30965	0.034344	0.98598	4.6609	1.693e-05
439921	MXRA7	-0.19925	1.9486	1.5973	2.2685	0.84745	0.4464	0.0056026	0.022346	0.0014213	0.18756	4.6555	1.7363e-05
23313	KIAA0930	-0.87595	-1.1206	-0.84752	-1.0673	0.32233	0.0031705	0.0049629	0.077475	0.012695	0.10068	-4.6546	1.7426e-05
9538	EI24	0.40585	0.47289	0.72035	0.76799	0.21294	0.063393	0.017357	0.05513	0.11608	0.54414	4.6535	1.7505e-05
55972	SLC25A40	-0.80115	-0.83119	0.021732	-0.71613	-0.34406	0.0025291	0.0023885	0.97583	0.14542	0.27158	-4.6518	1.763e-05
6565	SLC15A2	-1.3952	-1.1969	-0.018066	-1.3201	-0.8449	0.0012914	0.01503	0.97929	0.049965	0.34549	-4.6509	1.7691e-05
5576	PRKAR2A	0.44397	0.49329	0.32261	0.25539	0.43274	0.039441	0.0048656	0.29584	0.45129	0.11591	4.6507	1.7698e-05
375449	MAST4	-0.039665	1.8708	1.4017	1.9158	0.96712	0.84167	0.0093772	0.013928	0.0050098	0.28993	4.6489	1.7837e-05
2644	GCHFR	-0.34557	-1.1044	-1.1285	-0.85373	-0.60768	0.24282	0.072697	0.11479	0.046424	0.079588	-4.6484	1.7859e-05
7439	BEST1	-0.37528	-1.8983	-1.0418	-2.0119	0.5244	0.04631	0.0010582	0.023289	0.0061067	0.068889	-4.6481	1.7871e-05
9319	TRIP13	-0.39673	1.9487	1.579	2.2712	-0.1668	0.56503	0.0010924	0.0024508	0.0013969	0.64816	4.6478	1.7883e-05
123	PLIN2	-0.28042	-0.83997	-1.2577	-0.64445	-0.908	0.51832	0.0019002	0.035552	0.097847	0.37288	-4.6466	1.7973e-05
5279	PIGC	-0.34645	-0.40272	-0.34912	-0.34081	-0.22274	0.071665	0.0045317	0.2194	0.25277	0.18386	-4.6442	1.8165e-05
10383	TUBB4B	0.18177	0.70854	1.351	0.72037	0.44546	0.57866	0.051403	0.018714	0.10533	0.077964	4.6373	1.877e-05
3911	LAMA5	0.068185	2.2164	1.5127	2.62	-0.41396	0.70309	0.00080882	0.0027807	0.0013731	0.076871	4.6355	1.8917e-05
3232	HOXD3	0.69732	0.30935	0.17855	0.23944	0.86449	0.0070535	0.072644	0.70981	0.28743	0.050958	4.6351	1.8934e-05
201191	SAMD14	0.48725	1.1086	0.12685	1.2711	0.29469	0.010093	0.017797	0.82854	0.0053868	0.51265	4.6343	1.8989e-05
9847	C2CD5	-0.53172	-0.29295	-0.34205	-0.76301	-0.34865	0.017911	0.03273	0.32784	0.033564	0.47004	-4.6335	1.9052e-05
753	LDLRAD4	-0.38032	-1.3823	-0.5537	-1.3338	-0.20023	0.24814	0.00096607	0.36038	0.0070168	0.7257	-4.6293	1.942e-05
9644	SH3PXD2A	-0.29392	-1.4996	-0.37088	-1.4421	-0.60282	0.31521	0.00094798	0.52409	0.0084481	0.3719	-4.6287	1.9464e-05
23304	UBR2	-0.4844	-0.19966	-0.81905	-0.51038	-0.23965	0.060634	0.18664	0.018816	0.2803	0.16842	-4.627	1.9605e-05
23401	FRAT2	-0.26785	-0.5177	-0.41964	-0.70447	-0.17272	0.12422	0.0029829	0.17426	0.027284	0.73236	-4.6249	1.9784e-05
57150	SMIM8	-1.0108	-0.89775	0.31092	-0.4579	-0.94444	0.0053234	0.0024233	0.68879	0.25725	0.06137	-4.6208	2.016e-05
904	CCNT1	-0.5358	-0.61472	-0.43313	-0.31669	-0.53668	0.012561	0.0025611	0.36688	0.4959	0.28366	-4.6181	2.0405e-05
5836	PYGL	-0.8469	-0.65118	-0.56669	0.11239	-0.22642	0.00085072	0.014959	0.088796	0.81208	0.4463	-4.618	2.0405e-05
55186	SLC25A36	-0.68844	-0.3706	-0.12056	-0.46991	-0.78722	0.0046707	0.06649	0.74513	0.34256	0.051735	-4.61	2.1191e-05
196441	ZFC3H1	-0.39787	-0.25643	-0.18378	-0.64845	-0.57472	0.078342	0.076706	0.5215	0.034344	0.062917	-4.6083	2.1338e-05
5210	PFKFB4	-0.11288	-1.1713	-0.65843	-1.3531	-0.66388	0.65606	0.0023914	0.061102	0.015882	0.4792	-4.6079	2.1365e-05
7049	TGFBR3	1.4539	1.3249	0.10518	1.569	-0.64108	0.00046261	0.014156	0.88468	0.0030268	0.5858	4.6065	2.1487e-05
5273	SERPINB10	-1.5686	-1.1427	0.19435	-0.23601	-0.45838	5.0121e-05	0.018704	0.74803	0.58975	0.085951	-4.6053	2.1592e-05
10938	EHD1	0.5421	0.56446	0.55685	0.77664	0.68647	0.067037	0.0062552	0.14245	0.25202	0.28421	4.6004	2.2092e-05
1106	CHD2	-0.63381	-0.28603	-0.42733	-0.41434	-0.66156	0.0062563	0.027378	0.63988	0.45852	0.065542	-4.6001	2.2102e-05
558	AXL	0.4138	0.74842	1.0188	0.34134	0.70107	0.4388	0.021404	0.054644	0.25628	0.058415	4.5985	2.2257e-05
10287	RGS19	-0.37233	-0.69732	-0.56103	-0.79433	0.056771	0.046639	0.003788	0.097683	0.023599	0.62579	-4.5926	2.2874e-05
23362	PSD3	0.99292	0.40397	0.95371	-0.59672	0.45837	0.00049189	0.12841	0.039528	0.42915	0.14902	4.5914	2.2985e-05
11262	SP140	-0.97762	-1.3156	-1.1223	-1.2857	0.23073	0.0091194	0.067656	0.019055	0.022404	0.32648	-4.5911	2.2985e-05
434	ASIP	0.06379	-1.9718	-0.41779	-2.0949	-0.5118	0.82674	0.00076368	0.53804	0.0028423	0.08781	-4.5911	2.2985e-05
4647	MYO7A	-0.086604	-2.1145	-1.6035	-2.167	0.37736	0.57438	0.00076368	0.0049672	0.0019698	0.083022	-4.5904	2.3041e-05
919	CD247	-0.58384	-1.8701	-1.1124	-1.3874	-0.37155	0.26023	0.0040521	0.11635	0.080196	0.30765	-4.5881	2.3278e-05
116987	AGAP1	1.0852	1.1925	0.57737	1.3784	-0.66729	0.00053822	0.017049	0.23758	0.0054726	0.12293	4.5857	2.3521e-05
7280	TUBB2A	1.2452	1.2895	0.92266	0.90717	-0.75412	0.0035761	0.00098223	0.032723	0.31948	0.14849	4.584	2.3692e-05
10413	YAP1	1.6191	2.1987	0.17825	2.3391	-1.0718	6.2229e-05	0.0013419	0.83246	0.0050098	0.072182	4.5806	2.4063e-05
5187	PER1	-0.31265	-0.6226	-0.38408	-0.5427	-0.19118	0.056553	0.0054457	0.27467	0.058184	0.54146	-4.5789	2.4244e-05
4802	NFYC	-0.20265	-0.57049	-0.60243	-0.60935	-0.14476	0.29021	0.0068868	0.060391	0.046741	0.47476	-4.5784	2.4255e-05
373	TRIM23	-0.39326	-0.55384	-0.48934	-0.44775	-0.36567	0.094316	0.023218	0.1142	0.38815	0.089624	-4.5785	2.4255e-05
1902	LPAR1	-0.54424	-2.5169	-2.0389	-2.4242	0.28616	0.26541	0.0019099	0.010102	0.0029569	0.13624	-4.5778	2.4302e-05
2995	GYPC	-1.6079	-1.7435	-1.0431	0.18214	-0.24283	0.00063515	0.0076762	0.059709	0.8129	0.85804	-4.5738	2.4758e-05
10288	LILRB2	-0.30409	-1.5482	-0.93471	-1.7572	0.2784	0.34304	0.00081554	0.017562	0.0043855	0.18293	-4.5692	2.5276e-05
3033	HADH	-0.59981	-0.42171	-0.048906	-0.48712	-0.34638	0.0041847	0.009386	0.90682	0.10419	0.2311	-4.5686	2.5331e-05
94015	TTYH2	-0.076318	-1.327	-0.67662	-1.3849	-0.44419	0.69548	0.0025442	0.34341	0.0075295	0.14059	-4.5683	2.5346e-05
2303	FOXC2	0.10788	1.5447	0.90325	0.86171	0.89151	0.53522	0.00076368	0.2197	0.039433	0.34722	4.5641	2.5842e-05
760	CA2	-1.047	-1.6672	-0.53656	-1.0849	-1.4878	0.059536	0.008804	0.2336	0.26386	0.16873	-4.5632	2.5928e-05
6404	SELPLG	-1.3631	-1.4135	-1.1645	-1.1812	0.83221	0.0014924	0.017718	0.0094526	0.11675	0.083883	-4.5584	2.6511e-05
5127	CDK16	0.49875	0.34558	0.40264	0.22578	0.31408	0.013485	0.092187	0.13677	0.5502	0.10512	4.5579	2.6544e-05
7289	TULP3	1.1563	0.94988	0.012746	0.95134	-0.010282	5.7021e-05	0.031655	0.98821	0.026225	0.94702	4.5577	2.6544e-05
9783	RIMS3	-0.071937	-1.9246	-0.57434	-2.0533	-0.72835	0.67805	0.00076368	0.54721	0.01012	0.18463	-4.5566	2.6662e-05
5097	PCDH1	0.9044	0.94329	0.30424	0.14966	0.69328	0.0028954	0.002214	0.60214	0.58106	0.34945	4.5548	2.6877e-05
2039	DMTN	-0.16407	0.96112	0.36211	1.3022	1.1783	0.74267	0.0013079	0.421	0.0050098	0.05816	4.5544	2.6897e-05
100	ADA	-1.2024	-0.77981	-0.99895	-0.66562	0.21461	0.00038992	0.048905	0.035365	0.33438	0.45647	-4.5523	2.7153e-05
8318	CDC45	-1.057	1.9731	2.0636	2.5979	0.22764	0.13118	0.0016901	0.0015525	0.0033662	0.44806	4.5507	2.7306e-05
3201	HOXA4	0.18842	1.5687	0.63631	1.4514	1.4362	0.62324	0.0096088	0.39052	0.0097412	0.069507	4.5507	2.7306e-05
1503	CTPS1	-0.22908	1.2784	1.5976	1.3436	0.27921	0.61794	0.0010837	0.015653	0.0042135	0.65934	4.5503	2.7342e-05
8714	ABCC3	-0.19472	-1.9293	-1.6137	-2.2854	0.2329	0.37162	0.0010564	0.035552	0.011652	0.57196	-4.5492	2.746e-05
11216	AKAP10	-0.77678	-0.85756	-0.66673	-1.2273	-0.22799	0.011796	0.029229	0.46257	0.037843	0.49601	-4.5476	2.7648e-05
23522	KAT6B	-0.70669	-0.49017	-0.3127	-0.28621	-0.27825	0.0025142	0.011243	0.42319	0.39189	0.4185	-4.5454	2.791e-05
10462	CLEC10A	-0.21269	-2.4276	-1.3057	-2.5137	0.20496	0.37917	0.00092349	0.08157	0.0031122	0.51515	-4.541	2.8478e-05
7456	WIPF1	-1.1753	-1.161	0.019281	-1.1276	0.50055	0.00026498	0.00098736	0.98404	0.049251	0.53794	-4.5375	2.8935e-05
22834	ZNF652	-0.63997	-0.27914	-0.15372	-0.54197	-0.41626	0.0096678	0.012562	0.75132	0.071414	0.27382	-4.5371	2.8949e-05
1951	CELSR3	-0.13745	-0.61523	-0.56165	-0.3957	-0.79672	0.43697	0.019546	0.18621	0.13069	0.050958	-4.537	2.8949e-05
10332	CLEC4M	0.94467	0.22677	-0.075399	1.5457	0.3883	0.0015175	0.68703	0.91973	0.0030547	0.094461	4.5337	2.938e-05
1408	CRY2	-0.32272	-0.72165	-0.6945	-0.72567	-0.13287	0.084215	0.077957	0.1077	0.02924	0.40054	-4.5317	2.9635e-05
3633	INPP5B	-1.054	-0.65326	0.50147	-0.92717	-0.23377	0.0010187	0.0021162	0.48473	0.016335	0.5697	-4.5301	2.9841e-05
645	BLVRB	-0.3856	-1.1611	-1.5793	-0.73097	-0.045706	0.43478	0.0011491	0.0044229	0.39551	0.90096	-4.5298	2.9863e-05
627	BDNF	0.83324	1.007	0.61858	0.10422	0.8463	0.015606	0.0039781	0.36815	0.6315	0.18293	4.5293	2.9881e-05
7750	ZMYM2	-0.51624	-0.22957	-0.52352	-0.37784	-0.70826	0.022475	0.21152	0.070228	0.42802	0.10602	-4.5293	2.9881e-05
3212	HOXB2	0.19564	0.93204	0.60575	1.0734	0.58355	0.34506	0.0056	0.11352	0.019393	0.50268	4.5281	2.9994e-05
7043	TGFB3	0.46678	1.1305	0.62308	0.7483	0.81637	0.16738	0.029617	0.39052	0.026718	0.10686	4.5282	2.9994e-05
4217	MAP3K5	-0.78069	-0.5876	-0.27566	-1.146	0.50606	0.0099121	0.0026157	0.43314	0.0067111	0.39276	-4.5271	3.0099e-05
26013	L3MBTL1	-0.30636	-0.13947	-0.94649	-0.3043	-0.66684	0.086114	0.65736	0.032548	0.22905	0.0562	-4.527	3.0099e-05
23203	PMPCA	0.2879	0.59959	0.45053	0.68212	0.33241	0.25729	0.0083622	0.11078	0.057819	0.32257	4.5251	3.0358e-05
10223	GPA33	-0.86022	-0.31955	-0.4755	-0.39894	-0.1401	0.0020806	0.059226	0.47913	0.11538	0.45234	-4.5238	3.0515e-05
10636	RGS14	-0.3443	-0.69971	-0.53094	-0.59872	-0.25711	0.087981	0.040328	0.23209	0.062232	0.17619	-4.523	3.0612e-05
7516	XRCC2	-0.92337	-0.36541	0.39747	-0.83507	-1.0708	0.012504	0.012671	0.70253	0.018016	0.10103	-4.5214	3.0807e-05
9413	FAM189A2	1.4742	1.1994	-0.36683	1.7538	0.17902	0.00049524	0.0087714	0.47614	0.0023057	0.81501	4.5192	3.1081e-05
23118	TAB2	-0.4237	-0.34929	-0.45282	-0.19981	-0.2822	0.037103	0.0064445	0.091799	0.64445	0.31214	-4.5193	3.1081e-05
3913	LAMB2	0.69328	0.44184	0.26506	0.33341	0.54755	0.0035824	0.026965	0.46953	0.45649	0.17144	4.5184	3.1178e-05
3594	IL12RB1	-0.23608	-1.5477	-0.21017	-1.4688	-0.24715	0.15166	0.00076368	0.80576	0.018941	0.37889	-4.518	3.1204e-05
5926	ARID4A	-0.54946	-0.53887	-0.5435	-0.45072	0.0017975	0.015605	0.012304	0.13722	0.092874	0.99372	-4.5168	3.136e-05
140465	MYL6B	0.36067	0.56672	0.39293	0.72983	0.14741	0.10007	0.0053217	0.1796	0.035769	0.73841	4.516	3.1449e-05
2132	EXT2	0.46158	0.34503	-0.0082253	0.37859	0.42604	0.011998	0.0066468	0.9865	0.16565	0.086364	4.515	3.1582e-05
23099	ZBTB43	-0.58156	-0.83875	-0.31499	-1.1721	0.037276	0.013349	0.0034382	0.58755	0.0075295	0.75172	-4.5131	3.1837e-05
54470	ARMCX6	0.4729	0.3201	0.17891	0.43329	0.44585	0.01718	0.0078424	0.58064	0.25746	0.16253	4.508	3.2578e-05
3909	LAMA3	0.87365	0.81837	0.15836	0.15627	0.95838	0.0089052	0.024843	0.81997	0.56686	0.041793	4.5071	3.2697e-05
7103	TSPAN8	1.9376	2.4196	1.1387	0.013552	0.53257	0.014871	0.079324	0.060218	0.96782	0.10333	4.505	3.2951e-05
4855	NOTCH4	0.067547	0.93176	0.50389	1.3726	0.78575	0.78011	0.002314	0.24635	0.009652	0.18365	4.5049	3.2951e-05
6548	SLC9A1	0.47633	0.45654	0.42087	0.18849	0.67171	0.066943	0.0062813	0.24337	0.54888	0.098017	4.5049	3.2951e-05
51176	LEF1	-1.8136	-1.9271	-0.88364	0.019476	-1.5838	0.0034766	0.0046419	0.28985	0.98082	0.26962	-4.5023	3.333e-05
57213	SPRYD7	0.53813	0.45156	0.59479	0.61636	-0.12747	0.014212	0.0044203	0.16023	0.11517	0.83487	4.5021	3.3337e-05
10204	NUTF2	0.025273	0.76589	0.94957	1.18	0.36787	0.90234	0.0070723	0.059765	0.029849	0.13558	4.5006	3.3545e-05
4591	TRIM37	0.74765	0.57448	0.62664	0.31391	0.14257	0.0036856	0.041351	0.09663	0.30632	0.83978	4.4999	3.3637e-05
2214	FCGR3A	-1.1251	-0.79416	-2.515	-0.5543	1.0411	0.05889	0.0042081	0.00097229	0.074366	0.060382	-4.4983	3.3852e-05
6787	NEK4	-0.47201	-0.48329	-0.38123	-0.41576	-0.2318	0.017911	0.014142	0.18285	0.22509	0.52912	-4.496	3.4204e-05
50999	TMED5	-0.13676	-0.35813	-0.49574	-0.66309	-0.28306	0.5432	0.0070193	0.13017	0.033364	0.18186	-4.4952	3.4301e-05
11056	DDX52	0.36228	0.3943	0.1891	0.4611	0.43917	0.056076	0.015123	0.55275	0.13792	0.091132	4.4923	3.4743e-05
11213	IRAK3	-1.3314	-1.1308	-1.1185	-1.4569	1.4563	0.0035125	0.0018628	0.076659	0.014225	0.051735	-4.4916	3.4835e-05
8027	STAM	-0.40634	-0.30203	-0.23322	-0.4771	-0.40354	0.018398	0.073465	0.45769	0.11234	0.13332	-4.4869	3.5583e-05
3920	LAMP2	-0.45189	-0.4687	-0.68614	-0.62061	0.48793	0.023554	0.003564	0.042333	0.038226	0.2079	-4.4866	3.5598e-05
9016	SLC25A14	0.24032	0.41554	0.65849	0.41496	0.34611	0.28226	0.014427	0.1077	0.11059	0.15826	4.4861	3.5644e-05
7097	TLR2	-1.5592	-1.5824	-1.2707	-1.791	0.25847	0.01363	0.051598	0.01133	0.013699	0.13238	-4.4836	3.6051e-05
23568	ARL2BP	0.45537	0.24155	0.39813	0.14541	0.45772	0.014935	0.01871	0.18462	0.52005	0.24513	4.4813	3.6407e-05
64963	MRPS11	0.12659	0.31698	0.48256	0.6228	0.69808	0.53971	0.075612	0.10783	0.045866	0.060002	4.4807	3.6474e-05
51780	KDM3B	-0.38682	-0.29663	-0.25971	-0.4027	-0.37073	0.02535	0.044763	0.36027	0.23507	0.11493	-4.48	3.6572e-05
5905	RANGAP1	0.51326	0.70502	0.85445	0.67133	-0.059007	0.12163	0.0093389	0.034469	0.045654	0.88904	4.4796	3.6601e-05
3431	SP110	-0.96371	-0.57758	-0.92606	-0.74961	1.118	0.0010543	0.018683	0.052039	0.035769	0.091567	-4.4789	3.6702e-05
1839	HBEGF	1.0182	0.16315	0.7861	0.30483	0.66938	0.0012264	0.79354	0.026867	0.42802	0.39437	4.4783	3.6768e-05
22837	COBLL1	1.5348	0.82014	1.2633	-0.14038	0.33812	7.7125e-05	0.40903	0.021491	0.71921	0.54414	4.4762	3.7107e-05
6541	SLC7A1	0.035316	1.0661	0.81624	1.1788	0.43198	0.91764	0.0017991	0.13067	0.083474	0.087078	4.4731	3.7621e-05
6745	SSR1	-0.33218	-0.30685	-0.094802	-0.38942	-0.42009	0.042166	0.0091948	0.79011	0.14023	0.079574	-4.4721	3.7768e-05
2063	NR2F6	0.36403	1.6022	1.3292	1.6957	-0.29537	0.064846	0.0036192	0.018816	0.0095377	0.11038	4.4709	3.7947e-05
80777	CYB5B	0.50358	0.38704	0.47442	0.47232	-0.017097	0.013067	0.0082066	0.23749	0.07959	0.9732	4.4696	3.8147e-05
9516	LITAF	0.59712	-0.94758	-1.0648	-1.487	-1.6548	0.12292	0.006878	0.01949	0.0031975	0.05816	-4.4649	3.8958e-05
3163	HMOX2	0.82621	-0.13989	0.53137	0.45845	0.71557	0.0023804	0.8176	0.14566	0.12304	0.11038	4.4642	3.9032e-05
25875	LETMD1	-0.92545	-0.32025	-0.68769	-0.39712	-0.36417	0.0016129	0.20488	0.14211	0.31128	0.47398	-4.4643	3.9032e-05
9806	SPOCK2	-0.61997	-1.4297	-1.0059	-0.77351	-0.21204	0.13776	0.009809	0.083652	0.42006	0.17154	-4.4596	3.9852e-05
5694	PSMB6	0.76738	0.25788	0.47195	0.27546	0.1448	0.0040837	0.016917	0.23174	0.29403	0.73568	4.4577	4.0162e-05
10982	MAPRE2	0.65246	0.42362	1.2214	-0.2062	1.0343	0.028091	0.026608	0.03374	0.3687	0.062917	4.456	4.0464e-05
8495	PPFIBP2	0.84934	-1.1093	-1.1084	-2.0982	-1.392	0.036195	0.0083569	0.022918	0.0018015	0.036281	-4.4548	4.0628e-05
10484	SEC23A	0.84426	0.73619	0.47548	0.42468	-0.34996	0.00040983	0.0083171	0.22784	0.18497	0.39033	4.4547	4.0628e-05
8289	ARID1A	-0.57241	-0.18129	-0.22635	-0.61479	-0.32041	0.011739	0.044954	0.67934	0.055358	0.21974	-4.4526	4.1003e-05
7994	KAT6A	-0.4544	-0.31809	-0.032782	-0.45661	-0.25954	0.016073	0.0075151	0.94902	0.10392	0.14222	-4.4473	4.2005e-05
2737	GLI3	1.3685	1.2116	0.33157	0.28634	-0.0089184	9.521e-05	0.011569	0.57381	0.40107	0.99372	4.447	4.2024e-05
5603	MAPK13	0.26254	-1.178	-1.7177	-1.8963	-0.16876	0.35452	0.0015008	0.0087434	0.0029569	0.61822	-4.4465	4.208e-05
10421	CD2BP2	0.73693	0.23327	0.20472	0.24824	0.67477	0.011745	0.048139	0.75394	0.35165	0.053261	4.445	4.2338e-05
4145	MATK	-0.33241	-1.3881	-0.71832	-1.7646	-0.60701	0.11598	0.001501	0.347	0.078351	0.57427	-4.4446	4.2399e-05
84851	TRIM52	-0.64949	-0.97013	-0.58953	-1.2369	-0.19855	0.089585	0.006545	0.46252	0.0832	0.21813	-4.4409	4.31e-05
10217	CTDSPL	0.62451	1.1015	0.99393	1.3797	-0.13595	0.033365	0.031738	0.027934	0.0672	0.68804	4.4394	4.3368e-05
5295	PIK3R1	-1.0597	-0.93435	-0.51519	-0.60677	0.63132	0.00030847	0.02256	0.2691	0.084765	0.37675	-4.4391	4.3386e-05
6617	SNAPC1	0.83511	0.86674	0.78819	0.34272	-0.9224	0.0019263	0.0014733	0.045624	0.19799	0.077115	4.438	4.3572e-05
22838	RNF44	-0.073373	-0.56529	-0.41926	-0.63985	-0.29519	0.68423	0.0027724	0.17057	0.059217	0.13284	-4.4365	4.3854e-05
6813	STXBP2	-0.42737	-0.79397	-0.62815	-0.98648	0.26375	0.04585	0.0069411	0.10535	0.010565	0.41353	-4.4299	4.5166e-05
5064	PALM	0.20726	1.4356	0.76926	1.8477	-0.36466	0.28963	0.00091807	0.095389	0.0020577	0.24762	4.4289	4.535e-05
10124	ARL4A	0.13046	0.94484	0.48772	0.98772	0.48096	0.66144	0.023437	0.15947	0.032233	0.074071	4.4245	4.6248e-05
10871	CD300C	-0.18665	-1.6283	-0.79545	-1.7696	-0.013221	0.3035	0.0069137	0.078322	0.010297	0.94897	-4.4222	4.6702e-05
84981	MIR22HG	0.75775	0.33304	0.73482	0.4227	0.76747	0.0070796	0.17767	0.073102	0.49486	0.29918	4.4192	4.732e-05
253959	RALGAPA1	-0.52262	-0.11221	-0.19026	-0.77714	-0.42058	0.03114	0.060035	0.68802	0.027381	0.15961	-4.4171	4.7743e-05
9019	MPZL1	0.71936	0.52064	0.43168	0.54787	-0.024205	0.0039762	0.014623	0.21909	0.18224	0.95712	4.4166	4.7809e-05
7001	PRDX2	0.26848	0.85937	0.80216	0.91388	0.07639	0.31944	0.015209	0.018968	0.096073	0.60781	4.4163	4.7846e-05
6867	TACC1	0.6314	0.25198	0.26855	-0.047525	0.69773	0.0025137	0.078932	0.29167	0.86731	0.070287	4.4126	4.8596e-05
9477	MED20	0.26447	0.43308	0.36233	0.55263	0.40187	0.14716	0.008639	0.24138	0.11562	0.22413	4.4126	4.8596e-05
3459	IFNGR1	0.08303	-0.8951	-1.0233	-0.99128	-0.53576	0.82212	0.0027204	0.018286	0.018151	0.45827	-4.409	4.9368e-05
2166	FAAH	-0.42024	-1.2583	-0.051076	-1.13	-0.33322	0.024729	0.0051148	0.95048	0.099891	0.15201	-4.4081	4.9545e-05
23463	ICMT	0.38763	0.24014	0.40995	0.49418	0.38145	0.038112	0.15748	0.12757	0.13387	0.21879	4.4065	4.9842e-05
5028	P2RY1	-0.23869	-0.94063	-0.76205	-1.1718	-0.61987	0.11843	0.14053	0.1869	0.016272	0.24221	-4.4065	4.9842e-05
9371	KIF3B	0.76879	0.59914	0.29393	0.57902	0.066223	0.00077913	0.053497	0.41331	0.15492	0.8529	4.4062	4.9872e-05
1891	ECH1	-0.3359	-0.52097	-1.0705	-0.44264	-0.53434	0.39465	0.032532	0.018374	0.095837	0.37131	-4.4044	5.0242e-05
572	BAD	0.17696	0.46568	0.27333	0.57059	0.47929	0.31032	0.0035686	0.40354	0.0804	0.12479	4.4038	5.0336e-05
10307	APBB3	-0.29837	-0.92761	-0.70307	-1.1691	-0.35631	0.26364	0.0075959	0.30224	0.026657	0.28421	-4.401	5.0959e-05
5991	RFX3	-0.71959	-0.2394	-0.5127	-0.13633	-0.65522	0.011039	0.056318	0.30646	0.72789	0.079588	-4.3993	5.1322e-05
4493	MT1E	-0.086715	1.8387	1.4071	1.6263	1.6108	0.82615	0.030533	0.0028151	0.11906	0.14394	4.3989	5.1376e-05
5437	POLR2H	0.41537	0.52284	0.58158	0.46537	-0.20067	0.033929	0.0041274	0.041522	0.19213	0.60726	4.3974	5.1676e-05
9415	FADS2	0.13278	1.1752	1.409	1.1359	0.21973	0.66129	0.016033	0.020268	0.008245	0.78774	4.3963	5.1902e-05
868	CBLB	-0.50498	0.23148	-0.90307	-0.88155	-0.43018	0.014369	0.30726	0.023794	0.058408	0.11599	-4.3961	5.1905e-05
23224	SYNE2	1.7538	0.97569	0.97277	0.48665	-0.65932	0.00038776	0.045263	0.22877	0.08642	0.45071	4.3955	5.2013e-05
90	ACVR1	0.69081	0.48738	0.08333	0.16359	0.35708	0.0014551	0.0076438	0.76985	0.60619	0.23498	4.3941	5.2307e-05
6281	S100A10	0.69943	0.45462	0.25733	0.34958	0.29114	0.0018828	0.053394	0.47131	0.17109	0.5451	4.3937	5.2366e-05
7923	HSD17B8	-0.69871	-0.69348	-0.40577	-0.14042	-0.16648	0.0020807	0.0090058	0.3285	0.75479	0.49669	-4.3883	5.3642e-05
5705	PSMC5	0.33899	0.36245	0.51056	0.44893	0.39635	0.13449	0.019498	0.1131	0.28922	0.16767	4.3871	5.3894e-05
22878	TRAPPC8	-0.30401	-0.20224	-0.49021	-0.46795	-0.36606	0.12864	0.016917	0.092461	0.13866	0.40638	-4.3865	5.4019e-05
22891	ZNF365	0.78722	0.98438	0.36583	-0.3197	0.83201	0.0072791	0.0019616	0.52771	0.27765	0.050958	4.3851	5.4316e-05
23370	ARHGEF18	-0.58151	-0.41056	-0.49014	-0.60263	0.18981	0.0025878	0.025896	0.10481	0.052366	0.29435	-4.3828	5.4858e-05
23089	PEG10	1.3202	0.84241	1.3247	1.8681	-1.4124	0.013442	0.1331	0.0034978	0.0030082	0.051735	4.382	5.5023e-05
10248	POP7	0.50585	0.62572	0.37946	0.6771	0.35617	0.051243	0.0082366	0.51174	0.055892	0.40084	4.3794	5.5634e-05
4534	MTM1	-0.60487	-0.88991	-0.83414	-1.2241	0.23915	0.028266	0.0032607	0.12792	0.04604	0.4374	-4.3779	5.5946e-05
6602	SMARCD1	0.38885	0.48123	0.70666	0.39536	0.16265	0.11229	0.017142	0.034049	0.15874	0.7487	4.3778	5.5946e-05
6183	MRPS12	0.27375	0.16131	0.5702	0.6036	0.4136	0.30714	0.043894	0.047658	0.043452	0.37951	4.3772	5.6022e-05
9524	TECR	-0.36362	-0.3767	-0.39124	-0.30991	-0.46591	0.1469	0.034239	0.24005	0.1997	0.079574	-4.3773	5.6022e-05
3820	KLRB1	-1.2957	-2.4103	-1.2728	-0.54305	-0.35727	0.11258	0.00076368	0.23993	0.60786	0.34722	-4.3732	5.7025e-05
3207	HOXA11	1.1747	1.3047	0.46816	0.074878	0.6751	0.00037723	0.022561	0.44348	0.79857	0.46704	4.3723	5.7218e-05
6376	CX3CL1	0.82722	1.1583	0.0049785	1.5578	0.051476	0.010481	0.0088527	0.99228	0.0029573	0.92992	4.3691	5.8e-05
1236	CCR7	-1.5867	-2.003	-1.3389	-0.71336	0.12179	0.013645	0.0017658	0.052922	0.47967	0.53345	-4.3685	5.8134e-05
6775	STAT4	-0.69746	-1.1952	-1.2399	-1.7881	0.15349	0.099723	0.03252	0.018374	0.010901	0.40934	-4.3673	5.8399e-05
948	CD36	-1.3917	-2.0554	-1.1276	-1.6037	1.0363	0.03114	0.00083238	0.027934	0.012722	0.040709	-4.3668	5.8487e-05
11342	RNF13	0.11126	-1.3365	-1.5152	-1.6064	-0.042036	0.72836	0.014825	0.0026305	0.0045941	0.8896	-4.3661	5.8645e-05
8976	WASL	0.9423	0.72547	0.98527	0.64015	-0.66879	0.0026241	0.012322	0.16063	0.068494	0.33313	4.3655	5.876e-05
2632	GBE1	0.64952	0.74925	0.50364	0.72503	0.39719	0.023962	0.023733	0.24138	0.096315	0.65499	4.3628	5.9445e-05
5641	LGMN	0.29643	-1.3587	-1.5843	-1.624	-0.097048	0.44817	0.0085008	0.0025782	0.0035054	0.74343	-4.3623	5.9519e-05
9223	MAGI1	1.3974	0.80776	-0.0046901	0.90307	-0.051173	8.0792e-05	0.071133	0.99399	0.019762	0.92094	4.3615	5.9699e-05
9537	TP53I11	1.1486	0.87136	0.89658	0.19499	-0.084663	0.0006696	0.033154	0.025729	0.81689	0.58647	4.36	6.0052e-05
6239	RREB1	-0.53945	-0.67804	0.066088	-0.60629	-0.44325	0.018136	0.0078085	0.89717	0.057996	0.14828	-4.3592	6.0183e-05
4900	NRGN	0.30332	0.99044	0.96135	1.1665	0.73581	0.27105	0.15735	0.016373	0.059297	0.37803	4.3593	6.0183e-05
57178	ZMIZ1	-0.29708	-0.42252	-0.44965	-0.50252	-0.2446	0.17053	0.012471	0.10454	0.065878	0.56937	-4.3584	6.0359e-05
8309	ACOX2	0.83903	1.3055	0.77572	-0.26733	0.6066	0.007782	0.067308	0.10432	0.81153	0.10965	4.3547	6.135e-05
22800	RRAS2	0.044468	1.7304	1.6328	2.0549	-0.59061	0.89255	0.00076368	0.02534	0.0023148	0.36163	4.3543	6.1422e-05
943	TNFRSF8	-0.24188	-0.75055	-0.93879	-0.68577	-0.21846	0.25461	0.0022469	0.085152	0.19343	0.55624	-4.3509	6.2336e-05
9277	WDR46	0.11595	0.42396	0.41774	0.30756	0.44071	0.58661	0.0071407	0.13155	0.18111	0.077701	4.3505	6.2395e-05
138151	NACC2	0.29856	0.65309	0.43729	0.51072	0.28472	0.10011	0.014247	0.2181	0.13672	0.29184	4.3491	6.2748e-05
79033	ERI3	0.32156	0.51435	0.51653	0.51522	0.23775	0.20424	0.005833	0.16028	0.11581	0.36804	4.3486	6.2845e-05
4638	MYLK	0.59757	0.05349	1.2893	1.2294	-0.16724	0.038112	0.46375	0.01733	0.01027	0.8115	4.3481	6.2949e-05
10892	MALT1	-0.10847	-0.96179	-0.37178	-0.93151	-0.7968	0.6517	0.0052073	0.5297	0.053189	0.050958	-4.3472	6.3145e-05
3297	HSF1	0.29638	0.58254	0.40135	0.30365	0.3521	0.1962	0.011573	0.17239	0.19671	0.1635	4.3468	6.3212e-05
5345	SERPINF2	-0.065749	-1.4361	-1.1013	-1.3981	0.021229	0.75946	0.0024872	0.011822	0.025588	0.87984	-4.3436	6.4062e-05
10617	STAMBP	-0.29963	-0.41746	-0.44089	-0.43568	-0.39725	0.1753	0.045211	0.22441	0.12688	0.094271	-4.3436	6.4062e-05
6182	MRPL12	0.021108	0.41284	0.58007	0.67983	0.23675	0.93674	0.0093389	0.061317	0.030515	0.16615	4.3386	6.5466e-05
22928	SEPHS2	-0.33833	-0.70092	-0.75395	-0.57611	-0.17517	0.1031	0.03982	0.038959	0.12939	0.65068	-4.3353	6.6413e-05
10540	DCTN2	0.45321	0.226	0.09925	0.22958	0.39199	0.0094841	0.014568	0.74775	0.30265	0.15274	4.332	6.7373e-05
3688	ITGB1	1.0583	0.51142	-0.2941	0.44966	0.096277	9.4815e-05	0.0029937	0.62609	0.10915	0.90417	4.3305	6.7721e-05
10280	SIGMAR1	0.21947	0.39389	0.51709	0.61481	0.20648	0.41061	0.031738	0.063715	0.06822	0.21814	4.3307	6.7721e-05
10351	ABCA8	2.1852	2.27	0.89449	-0.045389	-0.40995	0.00031092	0.00092349	0.36285	0.88207	0.775	4.3302	6.7763e-05
433	ASGR2	-0.33844	-1.6179	-0.80544	-1.6729	0.11066	0.10003	0.0040825	0.20541	0.0085467	0.64349	-4.3253	6.9239e-05
4330	MN1	0.25473	1.2579	0.64091	0.29503	0.22591	0.28538	0.0017658	0.26857	0.25907	0.17378	4.324	6.9598e-05
23765	IL17RA	-0.72266	-0.83442	-0.5925	-1.1772	0.71153	0.0097212	0.017874	0.082216	0.015839	0.17265	-4.3189	7.1182e-05
3839	KPNA3	0.23336	0.45413	0.64941	0.48023	0.18457	0.19323	0.01665	0.069082	0.26662	0.25395	4.3181	7.1391e-05
55968	NSFL1C	0.29063	0.27556	0.44507	0.58668	0.31528	0.13124	0.12973	0.15392	0.090813	0.12871	4.3173	7.1586e-05
8407	TAGLN2	0.57244	0.3242	0.49455	0.31578	0.57487	0.062844	0.0078088	0.11641	0.46273	0.40024	4.3168	7.1696e-05
23063	WAPL	-0.41544	-0.28127	-0.06517	-0.49304	-0.32101	0.014435	0.029276	0.85766	0.068261	0.18773	-4.3165	7.1756e-05
7802	DNALI1	1.0776	1.4369	0.77841	0.63167	-0.50731	0.00092248	0.0063966	0.28135	0.037065	0.13558	4.3159	7.1849e-05
23435	TARDBP	-0.6217	-0.72871	0.35723	-0.80211	-0.52112	0.012313	0.0023111	0.29134	0.030794	0.09699	-4.3159	7.1849e-05
5516	PPP2CB	0.66519	0.2474	0.23395	0.5206	0.083536	0.0016949	0.098021	0.44342	0.10038	0.73271	4.3154	7.1945e-05
4157	MC1R	0.69033	0.87088	0.40098	0.24559	-0.058412	0.0028367	0.0015494	0.47514	0.39646	0.89623	4.3147	7.2114e-05
22824	HSPA4L	0.32176	1.7601	0.79122	1.7472	0.38762	0.57568	0.00157	0.34515	0.0027101	0.75218	4.3143	7.2148e-05
10726	NUDC	0.36529	0.37895	0.49623	0.48611	0.28176	0.091321	0.010342	0.2014	0.082115	0.5852	4.3143	7.2148e-05
64285	RHBDF1	0.5955	1.5442	0.27225	1.2084	0.35095	0.0078416	0.013553	0.59266	0.20118	0.41503	4.3128	7.2572e-05
905	CCNT2	-0.47589	-0.44528	-0.001173	-0.46049	-0.39122	0.014434	0.0062813	0.99699	0.1623	0.15237	-4.3115	7.297e-05
2353	FOS	0.0077625	-1.817	-0.72993	-2.0468	-1.0276	0.97447	0.0023111	0.20101	0.0091372	0.21441	-4.3104	7.3265e-05
5270	SERPINE2	1.4557	-0.56689	1.011	1.9729	-1.3822	0.00019592	0.30831	0.012578	0.0019564	0.15961	4.3091	7.3542e-05
23331	TTC28	1.0693	0.72486	0.87179	0.1299	-0.058414	0.00073043	0.046228	0.084257	0.67952	0.91148	4.3091	7.3542e-05
4331	MNAT1	0.53442	0.94709	0.66211	1.1141	-0.081568	0.077885	0.011243	0.053231	0.050477	0.69435	4.3091	7.3542e-05
22827	PUF60	0.17178	0.30049	0.45539	0.37077	0.45567	0.33251	0.044379	0.14168	0.14301	0.077701	4.3083	7.3735e-05
1134	CHRNA1	0.75996	0.65383	0.49502	-0.029868	1.1314	0.065162	0.0033786	0.4694	0.97415	0.05406	4.308	7.3778e-05
6563	SLC14A1	-1.4606	-0.61037	-0.3162	-0.4467	-0.1473	0.0032295	0.0054457	0.60531	0.41926	0.54438	-4.3075	7.3903e-05
10162	LPCAT3	-0.37006	-0.70696	-0.83745	-0.54748	0.5033	0.045073	0.0068848	0.017624	0.070366	0.21671	-4.3052	7.4615e-05
10782	ZNF274	-0.38979	-0.52722	-0.6575	-0.64418	0.050142	0.025605	0.003017	0.1591	0.12764	0.67776	-4.3049	7.4667e-05
7263	TST	0.54778	0.19711	0.17503	0.42315	0.67191	0.023436	0.14245	0.61438	0.22313	0.057287	4.3017	7.571e-05
8379	MAD1L1	-0.25329	-0.82557	-0.44774	-0.97288	-0.12437	0.15783	0.0090058	0.37787	0.019393	0.50147	-4.3013	7.579e-05
157567	ANKRD46	-0.36507	-0.34002	-0.22552	-0.38465	-0.43893	0.068332	0.022891	0.51634	0.26817	0.07458	-4.2969	7.724e-05
8450	CUL4B	0.11985	0.68162	0.60503	0.78643	0.45163	0.6067	0.013278	0.12497	0.075292	0.12075	4.2963	7.7386e-05
973	CD79A	-0.90507	-1.3658	-1.4397	-0.56241	0.10237	0.04048	0.010614	0.025938	0.18783	0.60069	-4.2913	7.9111e-05
9815	GIT2	-0.48421	-0.70092	-0.55479	-0.63286	0.64506	0.013349	0.0019367	0.080672	0.10685	0.17458	-4.2873	8.0412e-05
5899	RALB	0.59904	0.19299	0.11125	0.24287	0.58383	0.0039566	0.064999	0.687	0.28062	0.16049	4.2873	8.0412e-05
7301	TYRO3	1.013	1.5047	0.9983	0.96732	-0.86936	0.0012135	0.0054747	0.097406	0.047779	0.062917	4.2872	8.0416e-05
9422	ZNF264	-0.13018	-0.46231	-0.91881	-0.7838	-0.27934	0.68379	0.012895	0.058379	0.14258	0.11894	-4.2854	8.1004e-05
2059	EPS8	1.8533	0.86031	1.0049	-0.45146	-0.078421	0.00020777	0.0032913	0.24818	0.73814	0.95354	4.2846	8.122e-05
2771	GNAI2	0.47997	0.094685	0.25324	0.26882	0.56613	0.025329	0.14702	0.35851	0.25634	0.091556	4.2837	8.1496e-05
6300	MAPK12	0.46224	1.0542	0.17941	1.4949	0.73202	0.064227	0.034868	0.82788	0.02219	0.13847	4.2829	8.1724e-05
23122	CLASP2	-0.50624	-0.5244	-0.23862	-0.66586	-0.45416	0.022075	0.032028	0.47718	0.10896	0.34233	-4.2815	8.2201e-05
330	BIRC3	0.016351	-1.5195	-1.6026	-0.90538	-0.93342	0.9804	0.012158	0.018583	0.01629	0.46232	-4.2807	8.2413e-05
253943	YTHDF3	-0.3284	-0.56078	-0.34699	-0.60085	-0.18164	0.048709	0.016124	0.37637	0.11567	0.37237	-4.2776	8.3507e-05
5756	TWF1	0.48983	0.5717	0.34284	0.56446	0.0066454	0.02382	0.0042609	0.3309	0.11693	0.98318	4.2768	8.3775e-05
10420	TESK2	-0.24578	-0.88169	-0.69076	-1.1006	-0.42556	0.39643	0.0087042	0.098277	0.036023	0.54391	-4.2733	8.5023e-05
23357	ANGEL1	-0.27877	-0.83654	-0.63986	-1.1379	0.34234	0.16547	0.0096449	0.063391	0.0090907	0.55024	-4.2691	8.6576e-05
23369	PUM2	-0.46743	-0.26945	-0.35208	-0.4804	-0.14549	0.0099323	0.08231	0.22676	0.13536	0.63621	-4.2686	8.6709e-05
9753	ZSCAN12	-0.84886	-0.62774	-0.21526	-0.55254	-0.26308	0.014847	0.0069411	0.85983	0.10608	0.34611	-4.2678	8.6966e-05
915	CD3D	-1.3022	-1.9386	-1.8757	-0.80389	0.11405	0.11468	0.0048174	0.015275	0.32486	0.79506	-4.267	8.7202e-05
10525	HYOU1	0.71777	0.63582	0.28949	0.23836	0.34045	0.013899	0.015106	0.58315	0.67631	0.09309	4.2668	8.7231e-05
965	CD58	-0.48571	-0.59309	-0.47859	-0.53869	0.16164	0.072803	0.0053897	0.083641	0.1046	0.8115	-4.2656	8.7638e-05
5412	UBL3	-0.23532	-0.61113	-0.509	-0.85168	-0.10851	0.32045	0.0063905	0.13708	0.018941	0.78905	-4.2648	8.7894e-05
26994	RNF11	0.38058	0.51026	0.52489	0.60064	0.27575	0.25002	0.019872	0.14312	0.043449	0.42468	4.2579	9.0586e-05
402055	SRRD	0.40789	0.40019	0.27992	0.63568	0.44372	0.12379	0.011895	0.56535	0.18393	0.081513	4.2565	9.1066e-05
4487	MSX1	0.35388	1.3994	0.14604	1.7056	-0.15214	0.12209	0.0014472	0.73336	0.0025266	0.85827	4.2555	9.1432e-05
25800	SLC39A6	0.14674	-0.73972	-0.76633	-0.73623	-0.7906	0.38044	0.0024354	0.055832	0.032895	0.0745	-4.2551	9.1509e-05
5778	PTPN7	-1.1574	-1.0246	-0.60188	-1.1873	0.56833	0.00012904	0.022408	0.25145	0.099225	0.15201	-4.2536	9.2076e-05
4858	NOVA2	0.541	0.30409	-0.17864	0.4161	0.49589	0.0053571	0.012578	0.62913	0.1206	0.093196	4.2504	9.3321e-05
8567	MADD	-0.45888	-0.39524	-0.19568	-0.56748	-0.046294	0.011463	0.012435	0.55512	0.061242	0.8422	-4.2498	9.3511e-05
929	CD14	-0.078504	-1.8812	-1.0693	-2.065	0.3775	0.91671	0.00076368	0.020877	0.0016242	0.18489	-4.2485	9.4013e-05
171023	ASXL1	0.4205	0.5565	0.32798	0.60377	0.13687	0.027239	0.011729	0.45081	0.04432	0.84627	4.2457	9.5051e-05
27314	RAB30	1.4565	1.6213	-0.016759	0.99744	0.12565	0.0084084	0.0083171	0.98821	0.038526	0.53316	4.2457	9.5051e-05
5740	PTGIS	2.3241	2.2439	0.14107	0.14741	-1.0516	1.098e-06	0.011851	0.89352	0.5066	0.43209	4.2454	9.5104e-05
706	TSPO	0.54984	0.2555	0.10464	0.28472	0.63118	0.011557	0.019013	0.72748	0.37024	0.13241	4.245	9.5214e-05
1509	CTSD	-0.54094	-1.5589	-1.697	-1.4051	0.45909	0.29492	0.0018601	0.0096668	0.004497	0.072858	-4.244	9.5556e-05
6814	STXBP3	-0.24222	-0.36617	-0.28318	-0.35379	-0.24356	0.2217	0.005412	0.29027	0.23422	0.15213	-4.2438	9.5577e-05
80781	COL18A1	0.18168	1.6607	0.88918	2.0319	-0.11348	0.36703	0.0044412	0.12908	0.0047514	0.83904	4.242	9.6267e-05
2033	EP300	-0.32669	-0.4836	-0.19443	-0.58842	-0.419	0.11356	0.0036919	0.60392	0.136	0.19881	-4.2384	9.776e-05
2526	FUT4	-0.35396	-0.71553	-0.57489	-0.79339	-0.084042	0.1479	0.039846	0.10551	0.028794	0.73217	-4.2376	9.8048e-05
9469	CHST3	0.084331	1.5574	1.0341	1.0126	-0.0024104	0.76903	0.00092349	0.088852	0.015134	0.99498	4.2373	9.8091e-05
4828	NMB	0.61658	0.97996	0.62337	0.22529	0.21756	0.042878	0.0027187	0.12447	0.7815	0.5632	4.2327	0.00010008
7597	ZBTB25	-0.71879	-0.56142	-0.23465	-0.67838	-0.4031	0.0043174	0.12425	0.6093	0.1174	0.30883	-4.2319	0.00010036
3111	HLA-DOA	-0.70006	-1.6046	-0.12143	-1.5111	-0.37969	0.010896	0.0071407	0.7983	0.057889	0.70582	-4.2308	0.00010078
1196	CLK2	-0.15182	-0.3932	-0.34484	-0.37774	-0.4149	0.43959	0.015123	0.20604	0.15116	0.082278	-4.2298	0.00010114
899	CCNF	-0.030771	1.2305	0.97077	1.3565	0.11199	0.94179	0.0017933	0.024964	0.017454	0.8524	4.2296	0.00010117
27309	ZNF330	-0.59312	-0.524	-0.21024	-0.52218	-0.21287	0.0035221	0.033356	0.62758	0.1871	0.48506	-4.2294	0.0001012
1398	CRK	0.73636	0.15617	0.49048	0.43697	0.031553	0.001147	0.49308	0.18412	0.09154	0.85259	4.2275	0.00010195
1116	CHI3L1	-0.15085	-1.7735	-2.3262	-0.6982	-0.78307	0.81409	0.0084746	0.021491	0.080274	0.39826	-4.2273	0.000102
378	ARF4	0.54753	0.34848	0.35205	0.4898	-0.12656	0.0056364	0.014623	0.23723	0.073904	0.5322	4.227	0.00010207
3043	HBB	-2.8854	-2.7181	-1.5001	-0.2001	0.19877	0.00016114	0.031516	0.057762	0.44557	0.18245	-4.2249	0.00010294
5050	PAFAH1B3	0.37895	0.54904	0.48581	0.85626	0.041391	0.14632	0.011389	0.17345	0.023038	0.9151	4.2234	0.00010356
23161	SNX13	-0.21742	-0.68332	-0.75463	-0.91684	-0.36906	0.42655	0.012093	0.17134	0.017543	0.45777	-4.2197	0.00010519
51665	ASB1	-0.37706	-0.34154	-0.35625	-0.39325	-0.38859	0.098072	0.11985	0.20911	0.24203	0.083055	-4.2195	0.0001052
8905	AP1S2	-0.29733	-0.54125	-0.60527	-0.55252	-0.2397	0.17114	0.050791	0.10928	0.051221	0.46681	-4.2188	0.00010547
22822	PHLDA1	1.0553	1.0759	0.63544	0.441	-0.7221	0.00016333	0.020076	0.13722	0.48161	0.3138	4.2186	0.00010549
3845	KRAS	-0.31472	-0.33827	-0.24722	-0.11975	-0.38262	0.065118	0.013437	0.34715	0.66766	0.082377	-4.2182	0.00010561
10168	ZNF197	-0.23361	-0.53112	-1.0991	-0.25319	-0.57143	0.4502	0.0040881	0.15038	0.50807	0.077701	-4.2141	0.00010745
26284	ERAL1	0.55527	0.17404	0.56269	0.32662	0.33432	0.029637	0.081419	0.1518	0.17973	0.47074	4.2136	0.00010763
27090	ST6GALNAC4	0.39318	0.6778	0.35979	0.57498	0.70531	0.067037	0.094107	0.39876	0.32592	0.060209	4.2123	0.00010814
5881	RAC3	0.070211	0.89735	0.62224	1.2245	-0.028199	0.7728	0.0020768	0.0524	0.0059151	0.82263	4.2113	0.00010855
9811	CTIF	0.41907	0.45701	0.32816	0.56073	0.61801	0.061438	0.057527	0.39031	0.12353	0.16899	4.2091	0.00010954
4134	MAP4	0.92291	0.64241	0.54878	0.013208	0.24673	0.00056605	0.011511	0.42718	0.96784	0.61057	4.2081	0.00010997
6558	SLC12A2	0.51416	0.52953	0.16611	0.99561	0.49745	0.13087	0.0029507	0.65547	0.053234	0.35698	4.2071	0.00011036
384	ARG2	0.8608	1.373	1.173	0.70204	-0.53893	0.0034508	0.0081844	0.0078215	0.31604	0.067741	4.2051	0.00011111
6461	SHB	0.67225	0.40897	0.14894	0.5068	0.26386	0.0017425	0.037687	0.71818	0.17505	0.56008	4.2052	0.00011111
9146	HGS	0.35585	0.21173	0.5245	0.10798	0.48328	0.079075	0.067084	0.098243	0.61504	0.11471	4.2053	0.00011111
1540	CYLD	-0.47581	-0.82909	-0.68248	-0.89992	0.44828	0.087981	0.0042823	0.056933	0.052119	0.42232	-4.2046	0.00011132
1778	DYNC1H1	0.68419	0.39767	0.30861	0.25511	0.24203	0.0022159	0.078114	0.48632	0.54923	0.23288	4.2031	0.00011194
581	BAX	0.55393	0.61536	0.31587	0.63252	0.24071	0.049979	0.012554	0.48437	0.083474	0.45234	4.203	0.00011195
23049	SMG1	-0.38764	-0.092575	-0.51192	-0.76463	-0.62988	0.15211	0.22891	0.22356	0.035132	0.13504	-4.2027	0.000112
8698	S1PR4	-0.48344	-0.73611	-0.66655	-0.93004	0.18514	0.01426	0.16237	0.081869	0.026438	0.67284	-4.202	0.00011226
9580	SOX13	0.84172	1.186	0.562	0.51771	0.070609	0.0026501	0.012709	0.29314	0.50803	0.89398	4.2014	0.00011249
81542	TMX1	-0.43457	-0.1153	0.0011361	-0.43951	-0.40299	0.019365	0.054988	0.99764	0.097241	0.077701	-4.2003	0.00011294
23019	CNOT1	-0.3799	-0.25321	-0.15863	-0.3404	-0.27661	0.021467	0.010764	0.56405	0.22566	0.34742	-4.1998	0.00011313
476	ATP1A1	0.65813	0.44742	0.22176	0.27886	0.21562	0.0051964	0.023865	0.67883	0.46633	0.19884	4.1956	0.00011515
57149	LYRM1	0.3451	0.53731	0.17747	0.63578	0.32532	0.1375	0.017473	0.60185	0.056221	0.15161	4.1923	0.00011676
10253	SPRY2	1.2877	1.1914	1.5706	0.47278	-0.61611	0.020758	0.0063959	0.0078215	0.64658	0.34383	4.1912	0.00011728
7203	CCT3	0.1952	0.51628	0.70571	0.80833	0.11382	0.36312	0.016383	0.056579	0.029956	0.79553	4.1905	0.00011756
26123	TCTN3	0.39286	0.27857	0.27038	0.52958	0.44629	0.038112	0.093618	0.5535	0.057819	0.19286	4.1901	0.0001176
23483	TGDS	-0.45799	-0.18459	-0.24947	-0.19328	-0.55535	0.039454	0.05668	0.47815	0.50803	0.062917	-4.1901	0.0001176
5294	PIK3CG	-1.2878	-1.302	-0.23666	-1.2251	1.1618	0.00064079	0.0019864	0.44588	0.13672	0.1684	-4.1843	0.00012055
6259	RYK	0.62541	0.51002	0.1424	0.74967	0.094049	0.0054746	0.060562	0.81997	0.039312	0.51233	4.184	0.00012063
678	ZFP36L2	-0.75462	-0.64438	-0.64753	-0.618	0.17722	0.0072104	0.013927	0.17559	0.12346	0.55945	-4.1832	0.00012096
8674	VAMP4	-0.30251	-0.37574	-0.64134	-0.57543	-0.1206	0.16307	0.11396	0.047658	0.055892	0.57546	-4.183	0.00012097
5435	POLR2F	0.22063	0.27199	0.38645	0.35082	0.43987	0.3065	0.015853	0.16028	0.24203	0.12479	4.1825	0.00012115
7337	UBE3A	-0.50033	-0.43599	0.14396	-0.55286	-0.51587	0.012504	0.0045317	0.75608	0.10038	0.19737	-4.1817	0.00012149
8622	PDE8B	-0.62403	-0.31716	-0.54337	-0.58118	-0.59756	0.025946	0.30558	0.49115	0.23962	0.058642	-4.1806	0.00012204
22	ABCB7	-0.7954	-0.16142	-0.56436	-0.44032	-0.46209	0.0021311	0.54674	0.18768	0.1817	0.47894	-4.1799	0.00012221
10046	MAMLD1	1.0683	1.7285	0.74465	0.09979	0.78506	0.0021341	0.032382	0.305	0.85369	0.41294	4.18	0.00012221
81605	URM1	0.29246	0.18279	0.53593	0.37674	0.70561	0.45203	0.040093	0.15074	0.1229	0.085763	4.1796	0.00012231
93594	TBC1D31	-1.4463	-0.082262	-0.01841	-0.61262	-0.9183	5.7911e-05	0.54922	0.98871	0.22597	0.16446	-4.1785	0.00012281
23351	KHNYN	-0.29264	-0.32625	-0.47059	-0.82271	0.18453	0.081861	0.0096262	0.12252	0.029849	0.66448	-4.1773	0.00012338
332	BIRC5	-0.59914	1.8473	0.94349	2.0181	0.33365	0.29809	0.00076368	0.1438	0.0027286	0.29426	4.1764	0.00012377
2064	ERBB2	0.88016	1.2955	1.078	0.18786	-0.48962	0.0010187	0.0041239	0.015958	0.79644	0.095755	4.1753	0.00012428
3268	AGFG2	0.48885	0.73432	-0.31521	1.0229	0.37248	0.012522	0.003231	0.42319	0.010803	0.33898	4.1713	0.00012639
2114	ETS2	-0.74967	-0.7423	-0.51906	-0.60475	0.24315	0.0045211	0.018367	0.14911	0.16289	0.51338	-4.1707	0.00012667
1185	CLCN6	-0.089661	-0.6114	-0.64291	-0.88379	-0.78503	0.75973	0.11489	0.15074	0.034575	0.057287	-4.1682	0.00012796
7347	UCHL3	0.13139	0.46655	0.51839	0.49591	0.18285	0.61791	0.010142	0.099324	0.087026	0.21974	4.1674	0.00012835
200576	PIKFYVE	-0.72732	-0.1794	-0.62305	-0.13222	-0.62963	0.0072404	0.43527	0.12955	0.76841	0.10174	-4.1661	0.00012888
5715	PSMD9	0.32623	0.34543	0.094097	0.4449	0.33246	0.048854	0.05653	0.74783	0.088931	0.097827	4.1662	0.00012888
9764	KIAA0513	-0.30459	-1.5044	-0.93982	-1.519	0.4544	0.22915	0.0012758	0.035552	0.0059151	0.093701	-4.1647	0.0001296
9535	GMFG	-1.7014	-1.9104	-0.84967	0.47799	1.1723	0.00047347	0.00076368	0.038772	0.24081	0.35364	-4.1643	0.00012974
9363	RAB33A	-0.59483	-0.69748	-0.35634	-0.5573	-0.10755	0.017134	0.048129	0.30304	0.064791	0.85751	-4.1634	0.00013014
4693	NDP	0.16084	0.48676	0.081717	0.89725	0.78091	0.31591	0.0066532	0.90102	0.049251	0.062917	4.163	0.0001303
9705	ST18	-0.91031	-1.2822	-0.55917	-1.0195	0.41276	0.0018202	0.0058975	0.29368	0.028983	0.10528	-4.1614	0.00013113
4242	MFNG	0.2142	0.58484	-0.05142	0.62375	1.5253	0.34938	0.0044017	0.93463	0.087649	0.038273	4.1594	0.00013217
5742	PTGS1	1.2983	1.3254	0.7321	-1.4334	1.4904	0.0074032	0.0048324	0.1518	0.018719	0.040922	4.1584	0.00013258
7174	TPP2	-0.52123	-0.49921	0.067614	-0.41137	-0.41945	0.010197	0.0043593	0.86329	0.14872	0.25377	-4.1585	0.00013258
8636	SSNA1	0.57469	0.012231	0.21557	0.56313	0.6525	0.02191	0.87754	0.44506	0.093898	0.056471	4.1578	0.00013285
9767	JADE3	0.23686	1.0244	0.73147	1.1981	0.070007	0.2828	0.014992	0.18634	0.014217	0.71324	4.1575	0.00013285
5801	PTPRR	0.42067	0.19116	0.23715	0.27891	0.4052	0.057617	0.019117	0.72748	0.25827	0.078301	4.1575	0.00013285
7064	THOP1	-0.081852	0.56819	0.60895	0.66319	0.32044	0.74825	0.0039516	0.042803	0.072209	0.15237	4.157	0.00013307
7127	TNFAIP2	0.35035	-1.7712	-1.0185	-1.9221	-0.32351	0.30205	0.00076368	0.041497	0.0020378	0.74978	-4.1555	0.00013386
5695	PSMB7	0.093121	0.34234	0.36537	0.49167	0.51798	0.6063	0.012068	0.36285	0.0672	0.072958	4.1546	0.00013416
10371	SEMA3A	0.27369	0.57197	1.0856	1.5609	-0.30362	0.42331	0.0033715	0.11314	0.0076667	0.77591	4.1547	0.00013416
9139	CBFA2T2	-0.27592	-0.39718	-0.28901	-0.60306	-0.37444	0.099353	0.071614	0.34137	0.055905	0.23775	-4.1523	0.00013546
6401	SELE	2.092	0.18385	0.34187	1.8535	-0.67319	0.0015632	0.32442	0.63254	0.0020698	0.70006	4.1497	0.00013689
2731	GLDC	0.38323	1.7284	0.51764	1.9507	-0.57867	0.22887	0.0024962	0.41611	0.0020378	0.65705	4.148	0.0001378
10111	RAD50	-0.5393	-0.29528	-0.67338	-0.46064	-0.43684	0.05963	0.010583	0.14744	0.4721	0.45179	-4.147	0.00013833
23081	KDM4C	-0.77471	-0.60837	0.25695	-0.19363	-0.75673	0.0020481	0.011702	0.66316	0.5103	0.072858	-4.1451	0.00013938
50628	GEMIN4	-0.07146	0.54735	0.50751	0.55219	0.46157	0.78756	0.003231	0.08034	0.050424	0.15203	4.1448	0.00013948
9455	HOMER2	-0.57593	-0.68643	-0.084863	-0.23564	-0.30385	0.0061294	0.0041274	0.85983	0.40857	0.3727	-4.1437	0.00014003
10799	RPP40	-0.31291	0.95009	1.0897	1.3218	0.53136	0.29004	0.017683	0.0082028	0.0050052	0.25225	4.1436	0.00014003
5955	RCN2	0.57071	0.76925	0.71953	0.59568	-0.30971	0.0084148	0.0030312	0.11095	0.06685	0.10735	4.1431	0.00014016
1414	CRYBB1	-0.35082	-1.5822	-0.96562	-1.35	0.16729	0.12926	0.0037043	0.04937	0.047756	0.381	-4.1431	0.00014016
309	ANXA6	0.23601	0.50957	0.37374	0.63624	0.29822	0.36282	0.0043442	0.36387	0.10941	0.18369	4.142	0.00014075
9266	CYTH2	0.64699	0.47472	0.16598	0.62754	0.029381	0.0094908	0.0041153	0.72657	0.098258	0.95116	4.1418	0.00014077
6781	STC1	1.3941	-0.086724	1.531	2.5471	-0.70423	0.05867	0.53629	0.0054632	0.0013848	0.62198	4.1392	0.00014227
4953	ODC1	-0.42247	0.86372	1.1264	1.0556	0.51273	0.13507	0.001474	0.020027	0.028983	0.10686	4.1374	0.0001433
11142	PKIG	-0.16404	1.0619	1.5556	1.5204	0.7122	0.51034	0.041382	0.022263	0.0039263	0.18477	4.1338	0.00014544
7262	PHLDA2	-0.12746	1.2913	1.2351	1.3546	0.3168	0.63212	0.0061983	0.007116	0.021373	0.63102	4.133	0.00014585
27306	HPGDS	-1.9555	0.29665	-0.40419	-0.42301	-0.34724	1.8463e-05	0.49501	0.50607	0.59083	0.091537	-4.1328	0.00014589
10298	PAK4	-0.065055	0.66447	0.47866	0.89021	0.25516	0.73675	0.0020823	0.24495	0.01408	0.13473	4.13	0.00014757
51585	PCF11	-0.498	-0.39338	-0.11664	-0.62528	-0.28084	0.016816	0.053458	0.74783	0.054476	0.34	-4.1291	0.00014805
353	APRT	0.23449	0.051361	0.55225	0.6318	0.59767	0.42057	0.34665	0.1257	0.058359	0.060207	4.1262	0.00014982
84263	HSDL2	-0.79057	-0.5499	-1.4838	-0.020751	-0.54542	0.059099	0.11037	0.014125	0.95577	0.30257	-4.126	0.00014989
3842	TNPO1	0.39262	0.5958	0.48057	0.2701	0.23201	0.14031	0.016873	0.27467	0.30496	0.15161	4.1256	0.00015006
1956	EGFR	1.0091	0.92004	0.90765	0.2444	-0.20172	0.0018461	0.037861	0.16835	0.3046	0.69616	4.1246	0.00015058
8029	CUBN	0.2812	1.5385	0.27984	1.4585	0.51718	0.54212	0.0029189	0.66125	0.0041724	0.35599	4.1229	0.00015151
23376	UFL1	-0.18095	-0.36618	-0.34077	-0.42449	-0.42793	0.49132	0.0088835	0.22844	0.13377	0.12774	-4.1229	0.00015151
5203	PFDN4	0.39725	0.41918	0.36886	0.46355	0.054548	0.062948	0.014469	0.16312	0.16167	0.77005	4.122	0.00015199
9452	ITM2A	-1.6391	-1.4647	-1.0003	1.8967	-0.45712	0.00069073	0.014623	0.10731	0.014901	0.077701	-4.1187	0.00015407
1892	ECHS1	0.34893	0.17877	0.20603	0.325	0.34452	0.034533	0.14663	0.47285	0.18085	0.1094	4.1174	0.00015484
154	ADRB2	-0.62773	-0.8997	-0.15269	-0.82274	-0.38064	0.015297	0.056418	0.78379	0.022752	0.52158	-4.115	0.00015639
2553	GABPB1	0.18234	0.55818	0.062367	0.70556	0.21562	0.24628	0.0035369	0.8759	0.030895	0.16724	4.1142	0.00015684
147694	ZNF548	-0.39972	-0.90082	0.031939	-1.0288	-0.48261	0.10559	0.015897	0.97129	0.061074	0.06984	-4.1116	0.00015848
92	ACVR2A	0.92798	0.20345	1.0322	-0.021291	-0.077577	0.001727	0.1058	0.009955	0.96995	0.66558	4.1104	0.00015919
7556	ZNF10	-0.96867	-1.0827	-0.058743	-0.69637	-0.72094	0.0028919	0.026642	0.94677	0.14519	0.4202	-4.1096	0.00015968
3479	IGF1	-0.48971	-2.6487	-0.17675	-2.3357	-0.050171	0.17445	0.00076671	0.91429	0.0082141	0.88205	-4.1066	0.00016167
104	ADARB1	0.39209	0.83794	0.53948	0.44541	0.44291	0.17465	0.0051277	0.21283	0.38597	0.26271	4.1058	0.00016212
10498	CARM1	0.48908	0.21671	0.39848	0.25366	0.13107	0.015995	0.11013	0.18121	0.33282	0.41206	4.1036	0.0001634
6556	SLC11A1	-0.27975	-1.8943	-0.60944	-2.1898	0.011878	0.25341	0.012718	0.37368	0.0016378	0.93241	-4.1036	0.0001634
8836	GGH	-0.21859	1.2632	1.0732	1.4851	-0.089362	0.69987	0.0023111	0.0056362	0.021612	0.93187	4.1001	0.00016582
10150	MBNL2	0.89087	0.77688	-0.079285	0.65628	0.47239	0.00036396	0.0085362	0.78419	0.25336	0.57803	4.0975	0.00016754
51755	CDK12	-0.63798	-0.069652	-0.49905	-0.30193	-0.18295	0.0056078	0.15682	0.36299	0.1881	0.48688	-4.0957	0.00016875
301	ANXA1	0.59521	0.45954	0.52956	0.39365	0.42974	0.054972	0.02585	0.19746	0.1704	0.61072	4.0952	0.00016904
23646	PLD3	0.15677	-1.0181	-1.7919	-1.1779	0.16546	0.72878	0.0015278	0.004703	0.0081385	0.48519	-4.0934	0.00017026
501	ALDH7A1	1.1612	0.4978	0.91145	0.33122	-0.60792	0.0046932	0.0044412	0.15652	0.32091	0.36998	4.0868	0.00017503
7991	TUSC3	2.161	2.2336	-0.38888	2.3471	-1.2911	0.00012076	0.0013912	0.70497	0.0013848	0.051735	4.0843	0.00017671
23498	HAAO	-0.2995	-0.72644	-0.57118	-0.054539	-0.50394	0.1332	0.020707	0.092275	0.87146	0.12588	-4.0843	0.00017671
1102	RCBTB2	-0.35227	-1.1519	-1.0958	-1.4593	0.71505	0.19223	0.0029158	0.011787	0.011556	0.069507	-4.0837	0.00017691
4087	SMAD2	-0.39291	-0.24021	-0.25494	-0.54196	-0.47254	0.058646	0.30953	0.42035	0.13362	0.072858	-4.0837	0.00017691
4194	MDM4	-0.87223	-0.73084	0.084746	-0.66996	-0.71481	0.0011336	0.060117	0.82729	0.28489	0.1323	-4.0814	0.00017859
57798	GATAD1	-0.26711	-0.44318	-0.1447	-0.57768	-0.36216	0.2066	0.0071452	0.70497	0.049074	0.18659	-4.0804	0.00017922
3814	KISS1	0.15992	0.70139	-0.059262	1.0458	0.46703	0.41933	0.0055617	0.90739	0.00957	0.07458	4.0796	0.00017971
23275	POFUT2	0.61468	0.66879	0.36879	0.67191	-0.24345	0.017911	0.0023353	0.52491	0.04226	0.49669	4.0776	0.00018117
94039	ZNF101	-0.48225	-0.89069	-0.48395	-0.47572	-0.74627	0.083895	0.0031564	0.47289	0.51613	0.20305	-4.0774	0.00018119
57658	CALCOCO1	-0.1448	-0.68516	-0.72121	-0.96618	0.40774	0.60337	0.001948	0.047984	0.01255	0.55161	-4.0769	0.00018144
4345	CD200	0.71949	0.080817	0.92875	0.86149	0.24454	0.065088	0.81395	0.026483	0.015546	0.83488	4.0751	0.00018272
4779	NFE2L1	0.68042	0.19208	0.24495	-0.012872	0.36188	0.0015895	0.18664	0.41331	0.9637	0.10528	4.073	0.00018429
302	ANXA2	0.65192	0.34758	0.11619	0.30893	0.47376	0.0059077	0.048954	0.67765	0.20181	0.38756	4.0701	0.00018652
26191	PTPN22	-1.73	-1.4276	-0.90403	-1.687	1.7091	1.0811e-05	0.12404	0.10731	0.031632	0.036281	-4.0676	0.00018833
9643	MORF4L2	0.61376	0.4665	0.50143	0.57139	-0.62789	0.0040502	0.033378	0.069748	0.073668	0.15161	4.0666	0.00018903
9869	SETDB1	-0.57823	-0.43368	-0.19964	-0.65691	-0.042256	0.0050563	0.027927	0.63073	0.1086	0.83738	-4.0665	0.00018905
10272	FSTL3	-0.14093	1.049	1.008	0.91736	0.93318	0.51579	0.0029463	0.056057	0.026766	0.18748	4.0653	0.00018977
10410	IFITM3	0.19833	0.78854	0.63242	0.88207	0.16608	0.60082	0.0027549	0.097257	0.074496	0.64287	4.0654	0.00018977
9976	CLEC2B	-1.1331	-1.6835	-0.7401	-0.058238	1.3389	0.0014812	0.00092349	0.093029	0.94594	0.16744	-4.0635	0.00019106
9910	RABGAP1L	-0.98242	-0.50836	-1.0032	0.13444	-0.40829	0.0020116	0.14583	0.052748	0.82542	0.56524	-4.062	0.00019222
9727	RAB11FIP3	0.26994	0.94134	0.456	0.97784	0.41783	0.1754	0.018049	0.63254	0.068699	0.13794	4.0609	0.00019302
4094	MAF	0.089652	-3.0549	-2.6387	-1.8539	0.34279	0.81012	0.00076368	0.0032607	0.0043359	0.092555	-4.0606	0.00019312
29937	NENF	-0.86626	-0.58327	-0.11654	-0.80001	0.1877	0.00416	0.0059	0.81997	0.029849	0.58947	-4.0599	0.00019359
3294	HSD17B2	0.47269	0.83866	-0.65499	2.4707	0.95425	0.053459	0.19097	0.41929	0.0013753	0.062752	4.0588	0.00019431
2852	GPER1	0.58024	1.1992	0.30078	0.061097	0.33722	0.0071312	0.00096323	0.62174	0.93684	0.63099	4.0584	0.00019459
1997	ELF1	-0.63618	-0.36535	-0.57334	-0.44709	0.59591	0.0059077	0.022066	0.086482	0.098106	0.21022	-4.0564	0.00019613
8985	PLOD3	0.63375	0.18783	0.21924	0.025029	0.5652	0.0058341	0.042544	0.50607	0.93561	0.12643	4.0555	0.00019671
10131	TRAP1	0.14713	0.55099	0.77924	0.8602	-0.0018607	0.59134	0.022922	0.023635	0.018504	0.99594	4.0524	0.00019923
5970	RELA	0.55693	0.42149	0.69383	0.12225	0.69849	0.05161	0.1384	0.054524	0.68745	0.22118	4.0518	0.0001996
53635	PTOV1	0.60883	0.43922	0.44581	0.48001	-0.17297	0.016208	0.0048174	0.26696	0.13654	0.57196	4.0507	0.00020046
6297	SALL2	0.74052	1.1721	0.43705	0.58228	-1.0771	0.015054	0.0023111	0.27344	0.056788	0.21589	4.0486	0.00020208
2051	EPHB6	-0.40742	-0.99687	-0.42316	-1.0893	-0.15517	0.017563	0.073826	0.4583	0.064245	0.64906	-4.0467	0.00020361
8842	PROM1	-1.8277	0.045283	-0.50972	-0.35062	-1.9434	0.00019	0.29687	0.49306	0.2549	0.069507	-4.046	0.00020412
10745	PHTF1	0.40526	0.97174	0.44012	0.50296	0.74849	0.16067	0.0038115	0.54971	0.1342	0.30291	4.045	0.00020485
10497	UNC13B	0.85812	0.53181	0.19001	0.1116	0.48584	0.00049524	0.087284	0.66541	0.64139	0.35017	4.0444	0.0002052
8766	RAB11A	0.49644	0.30192	0.39405	0.3852	0.031262	0.014261	0.07595	0.20235	0.13167	0.92247	4.0401	0.00020886
5099	PCDH7	1.4382	1.54	0.28393	-0.065813	-0.38573	2.4696e-05	0.00098159	0.7039	0.76393	0.49591	4.0396	0.00020918
1717	DHCR7	0.36799	0.95286	0.89355	1.0387	-0.23824	0.22134	0.011494	0.036062	0.038436	0.56524	4.0337	0.00021438
3725	JUN	1.2133	0.4627	0.2089	0.5648	0.22447	0.00069482	0.033183	0.78936	0.24203	0.82079	4.0334	0.0002145
79143	MBOAT7	0.42851	0.58131	0.51357	0.4608	0.50712	0.057978	0.11206	0.26585	0.16398	0.2499	4.0322	0.00021546
115353	LRRC42	0.39946	0.43393	0.2193	0.51749	-0.034166	0.027942	0.0047368	0.5068	0.081994	0.92002	4.0313	0.00021608
5168	ENPP2	0.14548	-2.2736	-2.5908	-0.37859	-0.86583	0.736	0.014321	0.00055677	0.80124	0.22844	-4.0314	0.00021608
1183	CLCN4	0.99785	0.0088022	0.66741	-0.27994	0.78483	0.00093239	0.98875	0.15078	0.63299	0.053261	4.0308	0.00021636
9663	LPIN2	-0.70631	-0.55001	-0.53469	-0.63192	0.29669	0.0051333	0.051247	0.30739	0.049965	0.57189	-4.0303	0.00021657
79586	CHPF	-0.17093	-0.53809	-0.16752	-0.47181	-0.70155	0.24255	0.034824	0.61644	0.11997	0.062917	-4.0303	0.00021657
4320	MMP11	0.41414	1.0046	0.087286	0.99897	0.71127	0.099433	0.043172	0.89364	0.011889	0.20556	4.0297	0.0002168
7275	TUB	0.42114	0.89263	1.0433	0.61618	-0.87503	0.093543	0.0041432	0.010069	0.045103	0.070287	4.0299	0.0002168
5728	PTEN	-0.59794	-0.41868	-0.49797	-0.60507	0.041708	0.0093963	0.041016	0.17209	0.14974	0.74883	-4.024	0.00022202
23657	SLC7A11	1.0303	1.2749	0.45201	0.99438	-0.54277	0.016214	0.0047871	0.21166	0.13695	0.44026	4.0209	0.00022477
4824	NKX3-1	0.43061	1.0375	-0.44196	0.96186	0.089051	0.015977	0.0011875	0.40709	0.014217	0.62479	4.0187	0.00022676
27238	GPKOW	0.27457	0.42233	0.091343	0.38148	0.3251	0.1317	0.004242	0.7614	0.22825	0.13032	4.0183	0.00022699
2817	GPC1	0.015891	0.9368	0.97862	0.86466	0.30266	0.94338	0.13	0.052006	0.018718	0.14095	4.0168	0.00022831
80143	SIKE1	-0.49166	-0.2909	-0.40579	-0.39223	-0.66363	0.016214	0.23369	0.35863	0.42802	0.1179	-4.0166	0.00022837
25780	RASGRP3	-1.0399	-1.8923	-2.1313	-0.097607	0.62476	0.082097	0.0054456	0.010729	0.82847	0.76371	-4.0162	0.0002286
10261	IGSF6	-0.83925	-2.5072	-1.1354	-2.806	0.35072	0.25989	0.0032387	0.16718	0.0017283	0.21997	-4.014	0.0002306
9380	GRHPR	0.24025	0.33925	0.40231	0.56523	0.4075	0.20924	0.084826	0.22561	0.053189	0.26378	4.0128	0.00023164
6780	STAU1	0.40927	0.32187	0.32793	0.10002	0.10462	0.026458	0.0078886	0.24801	0.71545	0.50482	4.0121	0.00023219
2150	F2RL1	0.82249	1.5829	0.90911	2.3274	0.20126	0.25904	0.09093	0.27978	0.0017609	0.81799	4.0107	0.00023342
3235	HOXD9	0.20468	0.5002	0.13261	1.0482	0.55801	0.26868	0.015373	0.80575	0.011889	0.19035	4.0103	0.00023368
5934	RBL2	-0.41236	-0.40952	-0.65302	-0.78402	0.091023	0.058347	0.033559	0.12447	0.054442	0.79745	-4.0081	0.00023572
9689	BZW1	0.31467	0.36845	0.29493	0.71492	0.14506	0.11245	0.0065452	0.37361	0.068212	0.78657	4.0051	0.00023856
8662	EIF3B	0.23346	0.36098	0.71281	0.40771	-0.040698	0.24334	0.015375	0.026055	0.1388	0.938	4.0039	0.0002396
3831	KLC1	0.36085	0.48245	0.16509	0.54181	0.018647	0.057069	0.0032913	0.54006	0.072209	0.96233	4.0038	0.0002396
23112	TNRC6B	-0.33822	-0.10786	-0.37402	-0.36682	-0.33228	0.10381	0.063002	0.27083	0.27557	0.15119	-4.0036	0.00023961
5716	PSMD10	0.22531	0.27109	0.28618	0.36168	0.36435	0.19253	0.060737	0.30881	0.13341	0.13409	4.0034	0.00023965
641	BLM	-0.93417	-0.33543	-0.20956	-0.57664	-0.84222	0.0061595	0.55886	0.50974	0.25628	0.10368	-4.0031	0.0002398
528	ATP6V1C1	-0.097608	-0.77798	-0.71841	-0.74986	-0.38404	0.71577	0.046439	0.027302	0.096568	0.30136	-4.0013	0.00024149
7693	ZNF134	-0.36988	-0.54293	-0.23246	-0.43579	-0.43924	0.080711	0.0087042	0.48104	0.26533	0.29071	-3.9982	0.00024457
9134	CCNE2	-1.0876	1.6642	1.5231	1.9497	0.62171	0.085385	0.0076532	0.0063834	0.0047609	0.22586	3.9969	0.00024575
391	RHOG	-0.46854	-0.6096	-0.50179	-0.52142	0.49705	0.054884	0.0023111	0.13157	0.076456	0.27587	-3.9962	0.00024637
4863	NPAT	-0.33728	-0.17178	-0.2162	-0.45631	-0.3255	0.061044	0.023648	0.4991	0.14797	0.32964	-3.9938	0.00024865
5158	PDE6B	-0.087069	-1.2806	-0.79133	-1.1576	-0.12981	0.66463	0.0010164	0.18487	0.051142	0.79553	-3.9935	0.00024877
5973	RENBP	0.41266	-2.2122	-1.8125	-1.3435	0.0067365	0.13502	0.00076368	0.003775	0.0079825	0.9691	-3.9934	0.00024877
8078	USP5	0.32879	0.27582	0.18915	0.15613	0.40416	0.079048	0.016846	0.52491	0.534	0.089725	3.9917	0.00025023
23119	HIC2	-0.38224	-0.14455	-0.099409	-0.47958	-0.51955	0.079499	0.087258	0.80109	0.12786	0.064562	-3.9917	0.00025023
9270	ITGB1BP1	0.58119	0.49633	0.53393	0.3127	0.29442	0.046639	0.0038732	0.23918	0.56857	0.67008	3.9909	0.00025093
8820	HESX1	-0.99495	-1.5247	0.1811	-1.0599	-0.73065	0.026843	0.0057978	0.85501	0.061242	0.34332	-3.9876	0.00025432
8660	IRS2	-0.17569	-1.0338	-0.21816	-1.337	-0.098413	0.31521	0.0029198	0.59861	0.0053993	0.8524	-3.9847	0.00025732
23062	GGA2	-0.18555	-0.67446	-0.027867	-0.79061	-0.42199	0.34426	0.0029277	0.94937	0.022243	0.17619	-3.9839	0.00025796
55705	IPO9	0.27971	0.3999	0.37769	0.53974	0.18479	0.14632	0.0081737	0.51422	0.054213	0.51179	3.9819	0.00026001
6238	RRBP1	0.83502	0.53935	0.36552	-0.066496	0.2785	0.00274	0.02585	0.40349	0.85139	0.28487	3.9814	0.00026033
51317	PHF21A	-0.24295	-0.22979	-0.3825	-0.61137	-0.42787	0.27238	0.014321	0.35592	0.069698	0.30734	-3.981	0.00026063
26155	NOC2L	0.21472	0.81578	0.85056	0.33676	0.13306	0.41691	0.011049	0.034292	0.22233	0.64141	3.9784	0.00026334
2224	FDPS	-0.17611	0.97661	0.7541	1.1555	0.36469	0.53554	0.0032071	0.017562	0.022686	0.5808	3.9764	0.00026541
8896	BUD31	0.40622	0.18971	0.47903	0.40249	0.059328	0.037775	0.10379	0.12252	0.13381	0.82945	3.9753	0.00026653
7096	TLR1	-0.85182	-1.5755	-1.1253	-1.3222	0.84265	0.041635	0.0024034	0.018714	0.14971	0.077701	-3.9739	0.00026788
11040	PIM2	-0.22771	-0.66776	-0.51678	-0.17381	-0.74007	0.32309	0.003744	0.14325	0.46217	0.29421	-3.9733	0.00026844
2324	FLT4	0.67921	0.46732	0.097024	0.59125	0.70822	0.0077598	0.22318	0.87797	0.10371	0.15203	3.9718	0.0002698
7024	TFCP2	-0.65225	-0.43658	-0.16111	-0.25832	-0.011688	0.0017153	0.0048349	0.70567	0.48139	0.98605	-3.9719	0.0002698
10856	RUVBL2	-0.21026	0.79682	0.79001	0.99986	0.13359	0.46516	0.0016901	0.016293	0.020484	0.7367	3.9691	0.00027272
10633	RASL10A	0.014655	-1.0231	-0.66841	-1.0736	-0.084766	0.95453	0.0014695	0.088457	0.026082	0.75268	-3.9673	0.00027453
2564	GABRE	0.55161	0.6727	0.40163	0.45821	-0.18357	0.031524	0.005044	0.264	0.17301	0.75215	3.965	0.00027689
55658	RNF126	0.11874	0.61395	0.74	0.66873	0.064045	0.53313	0.014844	0.058476	0.081641	0.58349	3.9651	0.00027689
10411	RAPGEF3	0.095981	0.97329	0.2612	0.82317	0.56852	0.72836	0.0012502	0.67721	0.072814	0.12041	3.9636	0.00027838
5172	SLC26A4	0.81122	1.0551	0.13263	1.3463	0.61821	0.045161	0.15693	0.85625	0.027192	0.15213	3.9626	0.00027934
1992	SERPINB1	-1.1432	-1.0103	-0.80156	-0.069209	0.18866	0.0097306	0.012671	0.073606	0.80405	0.82975	-3.9597	0.00028261
256051	ZNF549	-0.51911	-0.34211	0.087846	-0.54216	-0.46197	0.027227	0.006354	0.8784	0.087649	0.30291	-3.9572	0.00028541
10467	ZNHIT1	0.31336	0.14862	0.32808	0.40791	0.22768	0.073812	0.22887	0.2065	0.10392	0.28506	3.9565	0.00028601
65220	NADK	-0.60166	-0.70573	-0.47711	-0.79602	0.44211	0.010235	0.0033786	0.16881	0.031511	0.072858	-3.9536	0.00028938
2859	GPR35	-0.14286	-1.2017	-0.4953	-0.81594	-0.17467	0.38531	0.0054747	0.24525	0.24991	0.21589	-3.9523	0.00029076
5528	PPP2R5D	0.090895	0.42478	0.33023	0.38077	0.30076	0.59098	0.0042049	0.25265	0.16709	0.18477	3.951	0.00029213
5754	PTK7	0.60145	1.5721	0.82131	0.7534	-0.29548	0.065534	0.00078024	0.31028	0.027062	0.16474	3.9504	0.00029275
1287	COL4A5	-0.12642	1.5784	1.2621	1.9862	-0.22568	0.74014	0.0017933	0.010457	0.0020243	0.28747	3.9432	0.00030144
11183	MAP4K5	0.35517	0.87031	0.72741	0.71542	-0.219	0.14208	0.0051277	0.051605	0.23918	0.7487	3.9423	0.00030235
6430	SRSF5	-0.45217	-0.077268	-0.19791	-0.16423	-0.5393	0.027111	0.20435	0.46899	0.54271	0.067741	-3.9379	0.00030778
969	CD69	-1.4507	-1.1702	-0.78587	-0.02443	-0.78257	0.0021023	0.12434	0.14732	0.97498	0.56927	-3.9365	0.00030942
1847	DUSP5	0.71561	1.1606	0.73413	0.96612	-0.49622	0.0063918	0.013912	0.037309	0.17773	0.097786	3.9361	0.00030961
9657	IQCB1	-0.44157	-0.22913	-0.096659	-0.50627	-0.38278	0.026888	0.17467	0.74783	0.091793	0.1456	-3.9361	0.00030961
22872	SEC31A	0.43412	0.33502	0.35632	0.45065	-0.067718	0.022148	0.01676	0.27464	0.10565	0.74756	3.9318	0.00031498
1130	LYST	-0.88876	-0.67019	-0.8784	-0.62921	0.53732	0.023226	0.053624	0.016567	0.42889	0.53794	-3.9309	0.00031598
178	AGL	-0.34561	-0.31617	-0.41888	-0.58682	-0.32907	0.16473	0.019669	0.28979	0.11994	0.42373	-3.9304	0.00031641
56967	C14orf132	0.92646	1.6142	0.34701	1.4764	-0.83292	0.0057854	0.0055894	0.70666	0.0044688	0.14121	3.9299	0.00031694
8292	COLQ	-0.34641	-0.65956	-0.27112	-0.54705	0.046691	0.084999	0.0020878	0.50607	0.064616	0.89138	-3.9287	0.00031833
22990	PCNX1	-0.62874	-0.43053	0.45518	-1.0223	-0.52234	0.0086299	0.16735	0.53631	0.035252	0.071447	-3.9263	0.0003211
9690	UBE3C	0.3387	0.31302	0.3016	0.23489	0.18875	0.068677	0.00826	0.36438	0.32773	0.48432	3.9264	0.0003211
8870	IER3	1.0457	0.32533	-0.11317	0.55284	0.69541	0.00074792	0.038021	0.85692	0.26386	0.39355	3.9246	0.00032313
3708	ITPR1	-0.62728	-0.65702	-0.41238	-0.70899	0.42584	0.0049679	0.022794	0.25963	0.047645	0.22739	-3.9235	0.0003244
11214	AKAP13	-0.32536	-0.56103	-0.046326	-0.75048	-0.019852	0.053281	0.0025736	0.89496	0.025932	0.96556	-3.9233	0.00032448
7157	TP53	0.1168	0.60622	0.51648	0.75832	0.55152	0.70605	0.1265	0.082735	0.095837	0.091572	3.9205	0.00032812
1524	CX3CR1	-0.44134	-0.24522	-0.88402	-0.013068	-0.39036	0.13698	0.10517	0.015772	0.95577	0.24789	-3.9198	0.0003288
23293	SMG6	0.44421	0.48913	0.20147	0.2932	0.51224	0.02388	0.11562	0.75649	0.35013	0.075326	3.9191	0.00032958
1965	EIF2S1	0.28629	0.42042	0.63174	0.70055	0.067632	0.26445	0.011968	0.12889	0.16367	0.58011	3.9186	0.00033004
9736	USP34	-0.3753	-0.13921	-0.49046	-0.59533	-0.66095	0.13448	0.57535	0.43042	0.074471	0.057287	-3.9171	0.00033202
112	ADCY6	0.49906	0.6281	0.18605	0.72832	-0.026971	0.016214	0.045423	0.56713	0.026938	0.94026	3.9168	0.00033214
10085	EDIL3	1.8624	1.7101	0.67755	-0.034206	-0.87488	7.2878e-06	0.039026	0.091185	0.88654	0.12384	3.9116	0.00033921
23432	GPR161	0.80489	0.96712	-0.35427	0.92789	0.68548	0.00093239	0.031657	0.28689	0.039433	0.27518	3.9087	0.00034313
7596	ZNF45	-0.62957	-0.49883	-0.13438	-0.51084	0.018973	0.002116	0.0083761	0.80511	0.20858	0.90519	-3.9073	0.00034487
26469	PTPN18	-0.58183	-0.73577	-0.63046	-0.52823	0.57323	0.007973	0.01133	0.073606	0.094572	0.095794	-3.907	0.00034508
4942	OAT	0.57062	0.028768	0.38031	0.19572	0.13809	0.0043269	0.47723	0.23683	0.45505	0.30718	3.9036	0.00034973
6261	RYR1	-0.029148	-1.2103	-0.57889	-1.1724	-0.31722	0.85509	0.00096212	0.27053	0.033081	0.65646	-3.9034	0.00034983
5129	CDK18	-0.53907	-0.19418	0.24652	-1.0276	-1.0678	0.013451	0.38691	0.68624	0.024285	0.062917	-3.9023	0.00035117
4935	GPR143	1.3542	1.3946	0.57117	0.72367	-0.26572	0.0064246	0.014208	0.53671	0.099549	0.68777	3.9021	0.00035117
10794	ZNF460	-0.36327	-0.50658	-0.16146	-0.32831	-0.91005	0.18341	0.0033786	0.8614	0.26806	0.095906	-3.902	0.00035117
2180	ACSL1	-0.93456	-1.3105	-0.98418	-1.2107	1.2247	0.023546	0.0039191	0.032344	0.19581	0.097524	-3.9013	0.00035205
3622	ING2	-0.39771	-0.43615	-0.056918	-0.33867	-0.18409	0.037447	0.0086856	0.8731	0.21152	0.27192	-3.8965	0.00035891
11330	CTRC	0.05185	1.23	0.074375	1.2532	0.5013	0.77648	0.0020132	0.92717	0.0081995	0.15378	3.8917	0.00036585
79868	ALG13	-0.49839	-0.40949	-0.11836	-0.40403	-0.44964	0.077389	0.0092882	0.80581	0.17879	0.20925	-3.8897	0.00036864
199731	CADM4	0.7256	0.75585	0.054614	0.84277	-0.32739	0.0029033	0.0062478	0.89999	0.024942	0.37955	3.8889	0.00036968
2027	ENO3	-0.149	-0.71826	-0.82543	-0.65813	-0.83105	0.67612	0.10285	0.23723	0.074515	0.064562	-3.8885	0.00037
10607	TBL3	0.0071244	0.57785	0.68954	0.38734	0.29756	0.9732	0.0029463	0.027844	0.45784	0.25173	3.8862	0.00037334
1298	COL9A2	-0.174	-0.8242	-0.13889	-0.89211	-0.1637	0.33564	0.0018521	0.75649	0.072814	0.28689	-3.8848	0.00037519
25	ABL1	0.62234	0.031377	0.48048	-0.021301	0.507	0.0078006	0.55995	0.14481	0.95764	0.08781	3.8846	0.00037536
7083	TK1	0.10184	1.5223	1.1216	1.813	-0.19772	0.8629	0.0036919	0.01103	0.0039235	0.18452	3.881	0.00038077
4919	ROR1	0.93309	1.4982	0.55923	0.33573	-0.77742	0.0029778	0.0015278	0.52461	0.2254	0.2461	3.8787	0.00038389
8462	KLF11	0.28509	-1.0681	-0.6671	-1.0468	-0.74955	0.34235	0.0029133	0.17546	0.030899	0.070656	-3.8787	0.00038389
91746	YTHDC1	-0.42864	-0.23704	-0.058848	-0.19438	-0.44859	0.016683	0.021364	0.86848	0.38597	0.18002	-3.8782	0.00038427
8899	PRPF4B	-0.34014	-0.39959	-0.04976	-0.47796	-0.39442	0.11377	0.0055894	0.91191	0.21455	0.12839	-3.8782	0.00038427
23562	CLDN14	0.19214	0.846	0.46342	0.79982	0.74899	0.5092	0.0029463	0.47605	0.22854	0.12503	3.8777	0.00038474
25941	TPGS2	-0.089248	0.88901	0.81048	0.93562	0.062509	0.80242	0.0016659	0.026483	0.069493	0.77591	3.8773	0.00038511
7124	TNF	0.0024395	-1.4869	-0.49132	-1.5443	-0.30643	0.99364	0.0023353	0.27978	0.0048968	0.66103	-3.8771	0.00038529
11328	FKBP9	0.10401	0.40998	0.23829	0.63189	0.57285	0.63662	0.006545	0.4371	0.05639	0.17867	3.8761	0.00038668
10766	TOB2	0.078543	0.50482	0.33997	0.51095	0.41633	0.76841	0.034794	0.23749	0.066738	0.093196	3.8746	0.00038871
116985	ARAP1	0.080849	-1.2836	-1.1093	-1.471	0.11815	0.59877	0.0024412	0.017281	0.0055976	0.79791	-3.8721	0.00039255
10013	HDAC6	-0.38884	-0.30235	-0.39449	-0.70448	0.054704	0.051017	0.060656	0.22037	0.04226	0.89815	-3.8714	0.0003934
8031	NCOA4	-0.47848	-0.28727	-0.28474	-0.42163	0.059837	0.013804	0.022655	0.35761	0.12193	0.78587	-3.8703	0.00039497
1639	DCTN1	0.54295	0.15809	0.2809	0.1196	0.46713	0.007782	0.091585	0.52567	0.66048	0.19197	3.8695	0.00039606
9867	PJA2	-0.019011	-0.20533	-0.3248	-0.35314	-0.54178	0.93514	0.016352	0.21876	0.15567	0.062917	-3.869	0.00039659
79621	RNASEH2B	-1.1228	-0.48673	-0.41403	-0.17309	0.078607	0.0001008	0.1172	0.2353	0.85301	0.74849	-3.867	0.00039946
8772	FADD	0.16027	0.30793	0.32333	0.33164	0.25789	0.36506	0.019789	0.23351	0.25844	0.1505	3.8668	0.00039946
10505	SEMA4F	0.18314	0.7313	0.49492	0.3387	0.4559	0.42109	0.019064	0.2649	0.18231	0.14866	3.8669	0.00039946
7850	IL1R2	-0.41492	-1.7132	-2.1276	-1.8596	0.42652	0.13278	0.10454	0.017281	0.0096908	0.21846	-3.8667	0.00039946
9969	MED13	-0.45296	-0.17537	-0.56715	-0.05772	-0.31705	0.013183	0.40383	0.047682	0.85108	0.35207	-3.8638	0.00040397
30968	STOML2	0.09327	0.41204	0.551	0.49736	0.28961	0.73856	0.0069411	0.056386	0.16845	0.44806	3.8635	0.00040423
9077	DIRAS3	0.75233	0.85551	-0.75303	0.77954	1.337	0.019874	0.04353	0.10783	0.024237	0.038273	3.8619	0.00040637
5768	QSOX1	0.59168	0.54645	0.58529	-0.35902	0.86574	0.011124	0.22039	0.10717	0.26062	0.057287	3.862	0.00040637
7511	XPNPEP1	0.22102	0.21473	0.43997	0.33685	0.31195	0.28864	0.016658	0.17546	0.1619	0.41997	3.8618	0.00040637
3104	ZBTB48	-0.33169	-0.63919	-0.51619	-0.8832	0.21448	0.14914	0.0047642	0.18795	0.021758	0.42664	-3.8568	0.00041442
7799	PRDM2	-0.42297	-0.43977	-0.14538	-0.66631	0.019748	0.039909	0.0056905	0.75515	0.036891	0.95235	-3.8567	0.00041448
23185	LARP4B	-0.34385	-0.2893	-0.017788	-0.40657	-0.22659	0.037447	0.015456	0.95181	0.11422	0.28491	-3.8528	0.00042078
10152	ABI2	0.31664	0.76244	0.51985	0.89679	-0.6251	0.073237	0.0016659	0.17928	0.014745	0.093701	3.8517	0.00042244
23002	DAAM1	0.99131	0.45867	0.90366	0.25634	-0.49487	0.0029778	0.07264	0.023049	0.63993	0.31906	3.8474	0.00042961
4016	LOXL1	0.35967	1.0308	1.4004	0.11629	0.29403	0.10822	0.028725	0.030429	0.65263	0.75887	3.843	0.00043725
27253	PCDH17	1.3734	0.96435	0.46629	0.39866	-0.29943	0.0036833	0.038564	0.54952	0.12027	0.79791	3.8426	0.00043765
535	ATP6V0A1	0.71252	-1.1681	-1.6924	-1.5369	-0.31726	0.060634	0.0045317	0.0057866	0.0049171	0.37653	-3.8413	0.00043968
27030	MLH3	-0.59995	-0.38206	-0.41349	-0.26134	-0.1503	0.033144	0.02027	0.35761	0.28995	0.69342	-3.84	0.0004418
813	CALU	0.86709	0.70411	0.58831	0.17523	-0.39207	0.00084677	0.010038	0.10764	0.51727	0.12871	3.8395	0.00044241
2010	EMD	0.31146	0.4336	0.37646	0.52415	-0.070864	0.19223	0.0051679	0.22877	0.060055	0.87964	3.8389	0.00044322
2908	NR3C1	-0.4529	-0.53283	-0.48021	-0.61825	0.29858	0.043794	0.056233	0.16063	0.043147	0.63969	-3.8374	0.00044564
754	PTTG1IP	0.49361	0.21148	0.20744	0.26063	0.099696	0.010237	0.025949	0.46161	0.30132	0.82804	3.8373	0.00044564
3658	IREB2	-0.71941	-0.28129	0.18497	-0.42933	-0.64863	0.0021253	0.26291	0.73939	0.2709	0.066552	-3.8341	0.0004512
4478	MSN	0.38482	0.25135	0.40117	0.051661	0.33655	0.035442	0.019734	0.18276	0.84463	0.45273	3.8309	0.00045658
8991	SELENBP1	0.26187	1.2941	0.86546	0.43029	-0.24419	0.61511	0.0024551	0.01557	0.10249	0.50042	3.831	0.00045658
9702	CEP57	-0.58823	-0.21505	-0.18194	0.16077	-0.64747	0.0070327	0.033888	0.59101	0.76226	0.099272	-3.8304	0.00045725
10961	ERP29	-0.14269	-0.22888	-0.29782	-0.36619	-0.31278	0.56192	0.013235	0.35863	0.16167	0.10451	-3.8301	0.00045758
9512	PMPCB	-0.86237	-0.091024	-0.48491	-0.062111	-0.67491	0.0029917	0.53024	0.4124	0.78105	0.10745	-3.8291	0.00045921
8543	LMO4	-0.59409	-0.2253	-0.31714	-0.5712	0.089979	0.0043129	0.22762	0.32659	0.055703	0.75892	-3.8269	0.00046308
1281	COL3A1	1.4056	2.2911	-0.24436	0.52532	-1.0694	0.00070492	0.0013174	0.75211	0.13409	0.51265	3.8256	0.00046518
3276	PRMT1	0.3768	0.66829	0.7642	0.90516	-0.21822	0.25621	0.016927	0.051605	0.014693	0.35732	3.8231	0.00046957
10570	DPYSL4	0.4115	1.7821	-0.38241	2.0047	-0.22888	0.042192	0.00092349	0.50607	0.0018776	0.69485	3.8225	0.00047052
9256	TSPOAP1	-0.30853	-0.67038	-0.5713	-0.39307	-0.003671	0.099433	0.034254	0.078322	0.21031	0.9834	-3.8216	0.00047191
9526	MPDU1	0.47533	0.06435	0.25895	0.22878	0.54968	0.021418	0.66248	0.37637	0.4208	0.068889	3.8207	0.00047343
7189	TRAF6	-0.40573	-0.67013	-0.28365	-0.45799	-0.026034	0.061631	0.0025467	0.48813	0.25071	0.89435	-3.8205	0.00047343
6309	SC5D	-0.12863	-0.60997	-0.23693	-0.66812	-0.76277	0.67346	0.02267	0.47199	0.035482	0.11673	-3.816	0.00048202
51096	UTP18	-0.41153	-0.36138	-0.09987	-0.30161	-0.25261	0.028651	0.0056559	0.75633	0.3286	0.49228	-3.8147	0.00048423
7056	THBD	0.96264	0.76793	0.38474	0.14203	0.28412	0.0021311	0.04723	0.37898	0.77197	0.74569	3.8125	0.00048837
5771	PTPN2	-0.87823	-0.70629	0.52352	-0.39355	-0.73399	0.0031805	0.0029839	0.33032	0.27255	0.19981	-3.8123	0.00048839
2170	FABP3	-0.55091	-1.8317	0.38269	-1.4608	-2.0939	0.1423	0.016891	0.67463	0.25379	0.036281	-3.8115	0.00048961
80228	ORAI2	0.21159	0.3793	0.04052	0.57553	0.48984	0.31591	0.0072357	0.9269	0.10386	0.08097	3.8113	0.00048983
6362	CCL18	-0.075544	-1.7254	-2.9733	-2.2863	0.072814	0.8971	0.097765	0.0015848	0.025241	0.67829	-3.8084	0.00049533
1072	CFL1	0.33015	0.16122	0.34815	0.17975	0.45209	0.11354	0.038041	0.33226	0.49489	0.14807	3.8076	0.00049652
1069	CETN2	0.36404	0.38639	0.3132	0.48777	0.20139	0.072587	0.05668	0.35512	0.099538	0.58669	3.8069	0.0004977
2048	EPHB2	0.94402	0.15213	0.69413	-0.47697	0.9923	0.00084932	0.46452	0.14732	0.48147	0.16318	3.806	0.00049921
11078	TRIOBP	0.5662	0.61944	0.22314	0.74221	-0.61613	0.0050693	0.0068642	0.41611	0.023899	0.096654	3.8059	0.00049921
83660	TLN2	-0.25263	-0.25914	-0.14646	-0.52736	-0.64954	0.086964	0.40141	0.67327	0.12043	0.055914	-3.8039	0.00050283
10581	IFITM2	0.20513	0.68454	0.65001	0.85458	-0.089719	0.54141	0.0026667	0.079206	0.037103	0.64126	3.8021	0.00050624
55830	GLT8D1	0.33427	0.52251	0.20078	0.523	0.12488	0.099858	0.0076295	0.53593	0.091381	0.73568	3.8018	0.00050667
65005	MRPL9	-0.084685	0.59099	0.57667	0.76734	0.35477	0.67644	0.0072754	0.095453	0.046603	0.18195	3.8011	0.00050785
3603	IL16	-0.81485	-1.0464	-0.11992	-0.73547	0.1737	0.0023702	0.011198	0.82956	0.083741	0.57332	-3.8	0.00050983
1025	CDK9	0.21071	0.311	0.15827	0.36863	0.29556	0.26208	0.01983	0.66038	0.13138	0.11109	3.7971	0.00051543
84804	MFSD9	-0.27007	-0.86342	-0.42842	-0.47992	-0.16499	0.22887	0.004556	0.50607	0.13529	0.44258	-3.7967	0.00051602
29780	PARVB	0.41134	0.13093	0.44521	0.23722	0.81985	0.093934	0.46335	0.27996	0.28091	0.070469	3.7958	0.00051756
11319	ECD	0.092744	0.3433	0.57293	0.63513	0.15928	0.68379	0.006866	0.077475	0.076702	0.7479	3.7956	0.00051756
1890	TYMP	-0.12338	-1.3166	-0.95928	-1.1954	0.3338	0.54317	0.0024551	0.024021	0.037065	0.28814	-3.7954	0.00051773
22908	SACM1L	-0.51275	-0.42721	-0.21277	-0.079813	-0.5417	0.011653	0.010932	0.60138	0.9125	0.30136	-3.7941	0.00052016
5922	RASA2	-1.1595	0.26524	-0.36177	-0.9842	-0.26504	0.0011769	0.40451	0.70015	0.028845	0.18742	-3.793	0.00052211
8204	NRIP1	-0.65184	-0.6763	-0.23075	-0.62589	0.13583	0.0085048	0.0021768	0.60933	0.10473	0.31512	-3.7909	0.00052645
23014	FBXO21	0.78598	0.42421	0.35755	0.4197	-0.19434	0.0012264	0.024592	0.42077	0.13456	0.26596	3.7857	0.00053711
839	CASP6	-0.13122	0.45287	0.59122	1.0564	0.91566	0.78517	0.0097326	0.53427	0.052086	0.043579	3.7846	0.00053931
7881	KCNAB1	-0.24401	1.1575	1.5349	-0.45473	1.9709	0.40327	0.0023844	0.005294	0.49277	0.038273	3.7844	0.00053931
10147	SUGP2	-0.26933	-0.23502	-0.072182	-0.49413	-0.35245	0.17435	0.014247	0.81804	0.069078	0.21022	-3.7836	0.00054076
4637	MYL6	0.48074	0.1712	0.60468	0.10989	0.63467	0.050735	0.093116	0.17426	0.60181	0.28655	3.7833	0.00054116
10099	TSPAN3	0.29116	0.18002	0.33923	0.2077	0.37962	0.06576	0.11175	0.21937	0.49935	0.20713	3.7824	0.00054282
3559	IL2RA	-1.3163	-1.8605	-0.96908	-1.1154	0.20756	0.020658	0.0072982	0.2994	0.2545	0.67507	-3.782	0.00054332
26052	DNM3	-0.24605	-1.34	-0.30944	-0.90986	-0.32348	0.37061	0.0017991	0.74725	0.12898	0.23861	-3.7799	0.00054775
8175	SF3A2	0.15447	0.48446	0.5882	0.54271	0.051521	0.5702	0.003982	0.12305	0.093615	0.81148	3.7794	0.00054833
10712	FAM189B	0.1479	0.47104	0.3702	0.49268	0.29593	0.45948	0.0063237	0.30423	0.12572	0.36114	3.778	0.00055129
6252	RTN1	-0.14563	-1.5896	-1.1505	-1.7039	0.43255	0.58584	0.0097155	0.062434	0.0035863	0.39005	-3.7744	0.00055894
1352	COX10	-0.94362	-0.066557	-1.0017	-0.45672	-0.10639	0.0041398	0.42001	0.24103	0.19651	0.83631	-3.7726	0.00056253
10966	RAB40B	0.22078	0.9239	0.48907	1.2184	0.43029	0.35287	0.03666	0.41171	0.022627	0.40091	3.7724	0.00056266
4289	MKLN1	-0.28132	-0.19266	-0.29662	-0.6438	-0.61125	0.24313	0.19858	0.52491	0.063386	0.079588	-3.7723	0.00056266
11338	U2AF2	0.075264	0.39792	0.60717	0.29727	0.4158	0.80473	0.027688	0.13786	0.27686	0.076871	3.772	0.00056304
11257	TP53TG1	0.22812	0.43864	0.073135	0.45325	0.53333	0.28021	0.03528	0.82222	0.11756	0.062917	3.7715	0.00056392
10627	MYL12A	0.34628	0.14787	0.16569	0.17775	0.29465	0.042216	0.047139	0.57381	0.43628	0.17292	3.77	0.00056697
8558	CDK10	0.35733	0.15545	0.33133	0.078198	0.35631	0.078492	0.030774	0.38545	0.81722	0.108	3.7698	0.00056699
5373	PMM2	0.021881	0.31411	0.55014	0.66695	0.20593	0.93291	0.0087133	0.079956	0.033591	0.64202	3.7693	0.00056789
200081	TXLNA	0.24586	0.39468	0.18851	0.31469	0.43211	0.15264	0.042133	0.60214	0.28258	0.087654	3.769	0.00056827
56623	INPP5E	0.30782	0.48114	0.20506	0.065731	0.37738	0.063858	0.022267	0.52949	0.89323	0.083071	3.7685	0.00056904
3446	IFNA10	-0.65043	-0.87934	-0.09532	-0.96642	0.22011	0.035621	0.0017933	0.86774	0.016061	0.44042	-3.7669	0.00057234
664	BNIP3	1.0452	0.53305	0.18246	1.0635	-0.77622	0.0028744	0.026757	0.75181	0.012419	0.25776	3.7654	0.00057537
9787	DLGAP5	-0.8393	2.073	1.6808	2.3629	-0.95955	0.33189	0.00076368	0.0082028	0.0018015	0.21589	3.7653	0.00057537
2764	GMFB	-0.14391	-0.32369	-0.35738	-0.3644	-0.29989	0.47299	0.011243	0.19189	0.14835	0.37288	-3.7643	0.00057707
8233	ZRSR2	-0.42995	-0.1507	-0.37684	-0.6346	-0.3144	0.080048	0.67062	0.24321	0.036288	0.2902	-3.7644	0.00057707
3778	KCNMA1	-0.985	-1.3858	-0.90071	-1.5855	0.66012	0.047295	0.028384	0.056327	0.033537	0.14936	-3.764	0.00057712
8936	WASF1	0.33726	1.0222	1.3744	0.15688	-0.59593	0.19178	0.0091821	0.0037844	0.48467	0.32437	3.764	0.00057712
11021	RAB35	0.53413	0.10706	0.45321	0.11097	0.78464	0.050396	0.41672	0.32982	0.65068	0.057287	3.7633	0.00057834
26610	ELP4	-0.70079	-0.41885	-0.21261	-0.23909	-0.33559	0.0022472	0.039603	0.69397	0.6337	0.5308	-3.7629	0.00057894
65258	MPPE1	-0.533	-0.58208	-0.63968	-0.84862	0.48238	0.044671	0.0029937	0.081079	0.058185	0.077701	-3.7627	0.00057918
9792	SERTAD2	-0.57271	-0.38802	-0.44444	-0.19394	0.10419	0.0073389	0.07034	0.1191	0.49225	0.80677	-3.7619	0.00058036
55888	ZKSCAN7	-1.2276	-0.30326	-0.84769	-0.67882	-0.17203	0.0010136	0.3989	0.52198	0.23547	0.69272	-3.7619	0.00058036
9679	FAM53B	-0.41045	-0.69096	-0.54396	-0.8209	0.44329	0.061941	0.0023914	0.082197	0.042093	0.073481	-3.7589	0.00058707
22929	SEPHS1	0.54443	0.45665	0.49611	0.54661	-0.47904	0.043122	0.0073754	0.36057	0.072814	0.55451	3.7579	0.0005891
25850	ZNF345	-0.61305	-0.81649	-0.18514	-0.69285	-0.48915	0.042333	0.025845	0.79232	0.25623	0.22404	-3.7557	0.00059356
6470	SHMT1	-0.35387	-0.38696	-0.2346	-0.79737	-0.26546	0.14716	0.24856	0.5791	0.021468	0.18752	-3.7558	0.00059356
4783	NFIL3	-0.26202	-0.72075	-0.59658	-0.57848	-0.48406	0.33243	0.011918	0.2095	0.33598	0.26949	-3.7545	0.00059602
4820	NKTR	-0.46419	-0.1242	0.12034	-0.57842	-0.81095	0.17224	0.049418	0.82987	0.059572	0.053261	-3.7541	0.00059667
6817	SULT1A1	-0.19256	-0.69759	-0.62356	-0.75407	0.12966	0.49624	0.007089	0.10402	0.030256	0.82035	-3.7528	0.00059941
526	ATP6V1B2	-0.25747	-0.76093	-0.90001	-0.739	0.27286	0.42417	0.0051148	0.022394	0.025586	0.20159	-3.7509	0.00060374
5199	CFP	-0.52215	-1.7995	-0.91767	-1.686	0.48901	0.030133	0.0069912	0.17499	0.010212	0.069507	-3.7485	0.00060916
1432	MAPK14	-0.78563	-0.69814	-0.21451	-0.55554	0.19846	0.00090931	0.012735	0.6269	0.28097	0.47894	-3.7469	0.00061268
6095	RORA	0.59368	0.74783	-0.16489	0.85327	0.15224	0.07237	0.014208	0.79714	0.029819	0.26482	3.7435	0.00062077
11258	DCTN3	0.17683	0.39901	0.16577	0.46531	0.48017	0.4474	0.0057172	0.55333	0.13676	0.17912	3.7419	0.00062427
4867	NPHP1	0.78442	0.77674	-0.46059	0.80212	0.23175	0.0021488	0.06873	0.3441	0.019393	0.34742	3.7399	0.00062887
8612	PLPP2	0.098127	0.62329	0.22353	0.89483	0.39854	0.64077	0.0074514	0.47769	0.015032	0.45647	3.7382	0.00063295
1389	CREBL2	-0.09806	-1.1426	-1.5362	-0.78497	0.15282	0.72391	0.0017933	0.009955	0.22241	0.5422	-3.7364	0.00063719
11119	BTN3A1	-0.43445	-0.69992	-0.74994	-1.1779	0.49018	0.11488	0.042903	0.088048	0.024237	0.4213	-3.7349	0.00064059
6209	RPS15	0.2931	0.60308	0.086542	0.63124	0.1878	0.34404	0.002457	0.86979	0.053952	0.31249	3.7342	0.00064194
158586	ZXDB	0.10245	0.43103	0.4986	0.17506	0.50852	0.60961	0.0042049	0.42395	0.52569	0.067741	3.7333	0.00064389
2787	GNG5	0.52423	0.17955	0.13805	0.3245	0.31128	0.010801	0.044642	0.67813	0.31925	0.49213	3.7329	0.00064452
23234	DNAJC9	-0.67259	0.78752	1.1972	0.90258	0.081196	0.16464	0.0024094	0.01139	0.017097	0.5858	3.7307	0.00064975
961	CD47	-0.44364	-0.70511	-0.2362	-0.62618	-0.40812	0.15733	0.0040063	0.77303	0.10575	0.45641	-3.7305	0.00064996
6288	SAA1	0.0023526	-0.35553	-1.0527	-0.68953	-0.060434	0.99397	0.011904	0.035708	0.055465	0.66393	-3.7302	0.00065051
2979	GUCA1B	-0.33034	-0.24739	-0.16126	-0.54636	-0.2517	0.073905	0.029452	0.7542	0.055942	0.4792	-3.7296	0.00065172
55233	MOB1A	-0.45121	-0.74562	-0.43266	-0.65376	0.24826	0.023546	0.01233	0.16464	0.042093	0.1453	-3.7289	0.00065312
3978	LIG1	-0.3659	1.0613	1.0704	1.2092	0.33379	0.090638	0.0039624	0.055431	0.0071324	0.13558	3.7258	0.00066082
6693	SPN	-0.57055	-0.82122	-0.55314	-1.4086	0.17784	0.036138	0.0067576	0.40202	0.018752	0.22803	-3.7255	0.00066105
64386	MMP25	-0.16414	-1.2522	-0.39376	-0.4471	-0.52543	0.47376	0.00096212	0.23163	0.63287	0.38008	-3.7253	0.0006613
1822	ATN1	0.60368	0.70663	0.094745	0.32021	0.18606	0.006343	0.017557	0.8804	0.37592	0.54414	3.7245	0.00066306
333	APLP1	0.41507	0.62869	0.25472	0.50912	0.085782	0.066666	0.029703	0.5356	0.1202	0.56681	3.7242	0.00066341
2885	GRB2	-0.25474	-0.99412	-0.84339	-1.0503	0.41312	0.16472	0.0021756	0.066087	0.032884	0.10333	-3.7239	0.00066398
51493	RTCB	0.37908	0.30697	0.14426	0.43623	0.045728	0.038112	0.0073754	0.68215	0.11889	0.9263	3.7228	0.00066651
3696	ITGB8	1.0751	0.97353	0.17456	0.21458	1.0646	0.045389	0.031843	0.86671	0.3232	0.13689	3.7146	0.00068811
6402	SELL	-1.3528	-1.3003	-0.55162	-1.6093	1.1135	0.006567	0.012562	0.34723	0.0039966	0.051735	-3.7138	0.00068983
7542	ZFPL1	0.26889	0.30637	0.18369	0.32938	0.1109	0.13508	0.0074754	0.50901	0.2192	0.48506	3.7107	0.00069807
10475	TRIM38	-0.47964	-0.63369	-0.52797	-1.0703	0.85134	0.053301	0.0091738	0.1518	0.026926	0.15161	-3.7094	0.0007011
219	ALDH1B1	-0.41172	1.228	1.4046	1.3424	0.15824	0.13577	0.0035497	0.0026534	0.019393	0.85359	3.7087	0.00070277
5296	PIK3R2	-0.049091	-0.57248	-0.47182	-0.80506	-0.10836	0.82126	0.0027582	0.27592	0.045977	0.54688	-3.708	0.00070431
5918	RARRES1	-0.44968	-0.70296	-2.5268	-2.1585	0.96115	0.061706	0.59764	0.004113	0.011916	0.1217	-3.7067	0.00070756
5338	PLD2	0.70878	0.27278	-0.12582	0.16521	0.45199	0.0010478	0.05868	0.75515	0.72622	0.1206	3.704	0.00071471
10224	ZNF443	-0.43513	-0.72077	-0.59695	-0.46532	0.12076	0.11353	0.0043266	0.14059	0.38204	0.87668	-3.7035	0.00071572
113419	TEX261	0.67603	0.19363	0.35494	-0.088562	0.59547	0.0023209	0.30958	0.19838	0.71907	0.23698	3.7013	0.00072162
6533	SLC6A6	0.38377	-1.1625	-0.39573	-1.219	-0.64175	0.18181	0.001539	0.49115	0.0084046	0.060382	-3.7008	0.0007227
586	BCAT1	0.31366	1.0829	0.83148	0.11032	0.36621	0.13299	0.0086856	0.084251	0.85617	0.62304	3.6994	0.00072604
8731	RNMT	-0.24314	-0.2691	-0.12898	-0.19402	-0.53168	0.18691	0.014469	0.69479	0.54888	0.067741	-3.6969	0.00073294
4190	MDH1	-0.28127	-0.13022	-0.22822	-0.26626	-0.29727	0.10749	0.063672	0.39819	0.25379	0.24744	-3.6939	0.00074124
8444	DYRK3	-0.10654	1.0789	0.5072	1.1177	0.74292	0.64441	0.0010837	0.44065	0.039758	0.16298	3.6935	0.00074204
177	AGER	-0.24398	-0.44681	-0.18373	-0.39355	-0.45334	0.23931	0.0079186	0.687	0.27235	0.14063	-3.6927	0.00074406
9778	KIAA0232	-0.47472	-0.6461	-0.46817	-0.54836	0.10622	0.13042	0.0023111	0.13452	0.20155	0.47631	-3.6919	0.00074589
7431	VIM	0.56983	0.29045	0.13561	0.2168	0.37542	0.0097212	0.045245	0.60827	0.41304	0.54748	3.6915	0.00074657
9173	IL1RL1	0.10378	1.7204	0.60007	1.2138	1.6541	0.89301	0.0087746	0.40495	0.042399	0.17543	3.6906	0.00074842
7791	ZYX	0.49063	0.15873	0.51344	-0.1071	0.64128	0.090526	0.082482	0.18314	0.64795	0.060207	3.6906	0.00074842
4792	NFKBIA	-0.19343	-0.80504	-0.76351	-0.60784	-0.0081793	0.5942	0.012718	0.048271	0.08077	0.9933	-3.6902	0.00074928
3691	ITGB4	0.72842	1.2286	-0.53865	0.093575	0.14958	0.0020119	0.00095821	0.43745	0.68372	0.42122	3.6851	0.00076361
57104	PNPLA2	-0.048052	0.19762	0.51676	0.67411	0.55596	0.85441	0.29107	0.06342	0.047756	0.066552	3.6851	0.00076361
7318	UBA7	-0.63926	-0.67221	-0.56298	-0.78849	0.92852	0.010501	0.0061251	0.094493	0.041469	0.043579	-3.6847	0.00076448
1486	CTBS	-0.066491	-1.0144	-1.1584	-1.1132	0.39668	0.86873	0.0072831	0.027934	0.014937	0.55155	-3.6836	0.00076728
3149	HMGB3	-0.20446	1.5772	1.547	1.6911	-0.52318	0.30958	0.0048813	0.0026534	0.0025156	0.36646	3.6819	0.00077205
10971	YWHAQ	0.075499	0.40542	0.54105	0.45017	0.059166	0.68691	0.0051277	0.12305	0.12346	0.64126	3.6791	0.00078013
22882	ZHX2	0.44893	-0.61587	-1.229	-1.0188	-0.36671	0.26023	0.20154	0.0051943	0.035563	0.097551	-3.6772	0.00078547
9201	DCLK1	1.6039	0.17964	-0.54389	1.8689	-0.48482	0.00063649	0.093081	0.47405	0.0025266	0.74244	3.6755	0.00079034
55041	PLEKHB2	0.069483	-0.92039	-0.91633	-0.91661	-0.19284	0.81782	0.0071443	0.048396	0.033594	0.68752	-3.6743	0.00079344
9686	VGLL4	0.49987	0.24246	0.31355	0.16035	0.10852	0.023503	0.011658	0.41916	0.57312	0.74756	3.673	0.00079728
7220	TRPC1	0.85785	1.2927	0.71246	0.54444	-0.79312	0.016453	0.0048696	0.16081	0.12254	0.11591	3.6721	0.00079973
4776	NFATC4	0.71834	0.97005	0.46783	-0.11332	0.12905	0.011503	0.0025326	0.29816	0.65482	0.81595	3.6712	0.00080122
6929	TCF3	-0.063643	1.0964	1.0852	0.97936	0.075806	0.80297	0.047261	0.017345	0.029812	0.57986	3.6712	0.00080122
5565	PRKAB2	-0.35483	0.0082945	-0.33069	-0.55129	-0.61457	0.12099	0.88612	0.22912	0.07959	0.079309	-3.6714	0.00080122
131408	FAM131A	0.27517	0.43963	0.25329	0.32307	0.27442	0.099795	0.079283	0.48318	0.2996	0.16288	3.6702	0.0008039
7027	TFDP1	-0.463	0.41485	0.83416	0.67173	0.68707	0.073657	0.0070925	0.045607	0.04397	0.053334	3.6683	0.00080937
3159	HMGA1	-0.039889	0.71287	1.2213	1.2085	-0.0224	0.85987	0.021979	0.022203	0.009652	0.96443	3.6655	0.00081768
831	CAST	0.80344	0.26675	0.16908	0.53962	0.81686	0.0048015	0.12505	0.79401	0.45505	0.27369	3.6651	0.00081861
10993	SDS	0.12681	-2.465	-1.6639	-2.5289	0.089986	0.55295	0.00076368	0.036777	0.017869	0.70855	-3.6649	0.00081894
10188	TNK2	-0.37517	-0.4094	-0.33436	-0.48236	0.10854	0.02502	0.0052379	0.43378	0.1388	0.48933	-3.6637	0.0008223
10507	SEMA4D	-0.5718	-0.84897	-0.10347	-0.97463	0.03724	0.033836	0.018016	0.86392	0.022769	0.94879	-3.6625	0.00082569
5496	PPM1G	-0.016892	0.36835	0.57906	0.33934	0.27836	0.94641	0.0084353	0.096825	0.19799	0.18369	3.6597	0.00083436
55353	LAPTM4B	-0.093691	1.6785	1.8972	2.4754	-1.2855	0.75195	0.0011402	0.0034678	0.0016242	0.050958	3.6585	0.00083763
1052	CEBPD	0.34526	-1.2119	-0.89933	-1.0766	-0.21992	0.29629	0.0016659	0.033511	0.012041	0.79252	-3.6566	0.00084365
5439	POLR2J	0.44899	-0.077732	0.37896	0.59674	0.48856	0.023384	0.77724	0.16613	0.12059	0.24974	3.656	0.00084495
9088	PKMYT1	-0.025428	1.0832	0.75311	0.93396	-0.2716	0.90633	0.00211	0.034335	0.012436	0.4962	3.6557	0.00084559
9592	IER2	0.61034	0.58272	0.62037	0.12464	-0.094012	0.026843	0.0076717	0.10316	0.57785	0.51338	3.6538	0.00085129
54626	HES2	0.17221	0.97455	-0.18455	1.324	0.92395	0.54074	0.0038272	0.82907	0.071414	0.062917	3.6519	0.00085741
8780	RIOK3	-0.61362	-0.16145	-0.83961	-0.23224	-0.31514	0.11765	0.042636	0.081648	0.50933	0.68213	-3.6502	0.00086239
4818	NKG7	-1.1236	-2.2181	-1.5702	-0.66806	0.38044	0.01135	0.010448	0.066087	0.42464	0.1759	-3.6491	0.00086585
4864	NPC1	0.31354	-0.98466	-1.0254	-0.64025	-0.36217	0.26786	0.0029812	0.032045	0.042946	0.32877	-3.6482	0.0008682
2099	ESR1	-0.4309	-1.4327	-0.33638	-1.0108	-0.053721	0.11821	0.0076438	0.76094	0.041479	0.8111	-3.6469	0.0008722
23052	ENDOD1	0.33007	0.99243	0.84577	0.85095	0.21309	0.27888	0.17183	0.018871	0.17964	0.84735	3.646	0.00087488
6449	SGTA	0.36068	0.30096	0.43398	0.53813	0.30059	0.073229	0.36786	0.1503	0.13319	0.52012	3.6438	0.0008819
6993	DYNLT1	0.52301	0.1658	0.074619	0.35809	0.29658	0.012121	0.056822	0.84022	0.17864	0.52426	3.6435	0.00088241
10522	DEAF1	0.020836	0.3217	0.47669	0.58719	0.29879	0.93118	0.017142	0.14909	0.071568	0.26639	3.6432	0.00088286
5962	RDX	0.59785	0.46909	0.16841	0.3183	-0.29263	0.0076475	0.0062534	0.65172	0.20772	0.59397	3.6423	0.00088575
9519	TBPL1	0.38647	0.63443	0.59087	0.82326	-0.216	0.03766	0.024504	0.14425	0.030941	0.16676	3.6398	0.0008938
22846	VASH1	0.83039	0.45079	0.7546	-0.89354	0.89308	0.0046747	0.056004	0.0699	0.085792	0.21739	3.6392	0.00089528
8527	DGKD	-0.55499	-0.41447	0.0146	-0.41715	-0.44504	0.0058711	0.19098	0.97888	0.17145	0.23003	-3.6381	0.00089861
11130	ZWINT	-0.39896	1.1531	1.2728	1.2129	-0.090237	0.46199	0.0072882	0.0080065	0.011754	0.85605	3.6351	0.00090876
10591	DNPH1	-0.43352	-0.42326	-0.46116	-0.044842	0.026912	0.047759	0.004278	0.14425	0.88207	0.95579	-3.6347	0.00090981
1362	CPD	0.49162	0.48579	-0.2182	0.47917	0.34084	0.015793	0.059835	0.51797	0.10496	0.095906	3.6343	0.00091064
7226	TRPM2	-0.40702	-1.174	-0.031087	-1.2426	0.18866	0.015835	0.00098736	0.95794	0.075372	0.39063	-3.6333	0.00091365
222255	ATXN7L1	-0.79851	-0.50966	-0.66544	-0.014415	-0.41332	0.01314	0.0073349	0.51163	0.95971	0.59486	-3.6315	0.00091966
1962	EHHADH	-0.86858	-0.53979	-0.2993	-0.60851	-0.35775	0.0029047	0.24365	0.69742	0.42364	0.35346	-3.63	0.00092442
1978	EIF4EBP1	-0.0091088	0.67466	0.57504	0.75048	0.036439	0.97121	0.0097781	0.054601	0.02256	0.92402	3.6283	0.00092991
2242	FES	-0.35397	-0.89327	-0.80085	-0.95733	0.89777	0.080829	0.011318	0.052922	0.080274	0.15218	-3.628	0.00093056
6888	TALDO1	-0.56322	-0.18348	-0.47771	-0.36815	0.41283	0.0091421	0.020621	0.15388	0.18314	0.20019	-3.6276	0.00093167
9726	ZNF646	-0.33639	-0.65778	-0.53786	-0.43446	0.19229	0.070204	0.0073428	0.17983	0.17808	0.52441	-3.6274	0.00093167
3551	IKBKB	-0.45471	-0.61925	-0.45572	-0.71596	0.58065	0.053342	0.0029507	0.14402	0.027189	0.067359	-3.6268	0.00093358
8418	CMAHP	-0.79956	-1.5382	-1.0966	-1.5804	0.96218	0.14085	0.0051718	0.083199	0.006105	0.062917	-3.6246	0.00094114
9586	CREB5	0.87203	0.35399	0.17522	0.58761	0.035895	0.0018385	0.39791	0.82987	0.064802	0.76965	3.6197	0.00095828
23256	SCFD1	-0.30419	-0.087579	-0.42439	-0.18219	-0.63153	0.1953	0.31702	0.17209	0.40677	0.092751	-3.6157	0.00097276
4833	NME4	-0.1839	0.70285	1.1515	1.106	-0.22563	0.6373	0.0020445	0.005457	0.020347	0.33726	3.6155	0.00097313
5163	PDK1	-0.60956	-0.48451	-0.12092	-0.1849	-0.36982	0.034694	0.0033361	0.79401	0.46403	0.6105	-3.6153	0.00097321
29969	MDFIC	-0.060211	-1.1167	-1.2764	-1.0124	0.15284	0.84141	0.028011	0.0057854	0.13047	0.87964	-3.6146	0.00097531
4481	MSR1	-0.47487	-2.1728	-1.1677	-2.4083	0.61596	0.56913	0.00091807	0.10783	0.001431	0.057287	-3.6144	0.00097574
715	C1R	1.1617	0.67108	-0.078627	0.41889	-0.03634	0.00040947	0.064115	0.86848	0.10171	0.87101	3.6119	0.00098453
23513	SCRIB	-0.0038761	0.31174	0.33935	0.31159	0.3524	0.98275	0.01282	0.17928	0.23018	0.093701	3.6102	0.00099038
7988	ZNF212	-0.33835	-0.37011	-0.03901	-0.63705	-0.19902	0.042545	0.0077508	0.9389	0.13206	0.63756	-3.6091	0.00099418
55846	ITFG2	-0.89763	-0.57036	-0.17965	-0.34271	0.30944	0.00077083	0.0028428	0.83158	0.41964	0.35282	-3.6087	0.00099519
9057	SLC7A6	0.37117	0.45403	0.54303	-0.18744	0.62728	0.1355	0.079112	0.13363	0.50623	0.057287	3.6075	0.00099916
22795	NID2	0.77457	1.29	0.72233	1.3644	-1.3723	0.1388	0.020564	0.18768	0.0041044	0.18401	3.6063	0.0010035
5538	PPT1	-0.33751	-0.39127	-0.77237	-0.57691	0.31032	0.26023	0.016613	0.055619	0.12599	0.66311	-3.6031	0.0010152
10634	GAS2L1	0.15871	0.23605	0.41574	0.3307	0.44805	0.39206	0.039381	0.20116	0.26512	0.23041	3.6018	0.0010198
3764	KCNJ8	0.22822	-1.0243	-0.68729	-1.0847	-0.26038	0.20169	0.0022978	0.057328	0.011916	0.4209	-3.6007	0.0010237
3590	IL11RA	-0.27367	-0.28234	-0.52834	-0.4617	-0.12494	0.28281	0.033317	0.18155	0.10977	0.70233	-3.6003	0.0010249
3700	ITIH4	-0.4381	-0.91239	-0.003863	-0.60994	-0.041648	0.05216	0.0015278	0.9943	0.14825	0.88763	-3.5996	0.0010268
10589	DRAP1	0.23388	0.17155	0.41845	0.24967	0.52506	0.4499	0.06519	0.40662	0.28744	0.067692	3.5992	0.001028
6583	SLC22A4	0.51369	0.6764	0.0084222	1.1803	1.2412	0.23015	0.33594	0.99014	0.013242	0.065484	3.5982	0.0010315
113878	DTX2	-0.2564	-0.83207	-0.71911	-1.0765	0.28622	0.31196	0.0060653	0.05432	0.010436	0.11537	-3.5976	0.0010331
5274	SERPINI1	-0.69542	-0.24156	-0.71278	0.067568	-0.9897	0.014356	0.45972	0.36299	0.87066	0.062917	-3.5933	0.00105
65108	MARCKSL1	-0.11655	1.449	1.0877	2.0545	0.0089439	0.62902	0.051721	0.019737	0.0029395	0.95075	3.589	0.0010667
4247	MGAT2	0.052731	0.31919	0.2401	0.45742	0.50142	0.77434	0.051394	0.39053	0.081918	0.085372	3.5889	0.0010667
8655	DYNLL1	0.42722	0.24484	0.14995	0.15528	0.2872	0.028867	0.033227	0.63503	0.4716	0.37136	3.5866	0.0010756
11004	KIF2C	-0.76572	1.8729	1.5897	1.9181	-0.71167	0.16397	0.0018137	0.0028329	0.0019536	0.27328	3.5849	0.0010821
3299	HSF4	-0.14067	-0.72927	-0.60329	-0.91501	-0.032012	0.42363	0.11117	0.09981	0.019279	0.9307	-3.5841	0.0010847
93436	ARMC6	-0.0038285	0.13475	1.1171	0.79704	0.87781	0.98221	0.18527	0.056062	0.029924	0.22968	3.5839	0.0010852
4595	MUTYH	-0.38597	-0.32256	-0.37303	-0.37457	0.15045	0.027528	0.025509	0.26089	0.21572	0.67498	-3.5824	0.0010906
92017	SNX29	-0.53833	-1.434	-0.32447	-1.5723	0.54504	0.045511	0.0017023	0.73502	0.016134	0.20368	-3.5803	0.0010991
4357	MPST	0.25201	0.23542	0.22568	0.4743	0.2981	0.16832	0.25206	0.41034	0.080336	0.21118	3.5772	0.0011116
327	APEH	-0.60377	-0.60625	0.05606	-0.35372	-0.28144	0.036314	0.0049715	0.94901	0.18077	0.57165	-3.5767	0.0011131
4799	NFX1	-0.56675	-0.52953	-0.12299	-0.50128	0.068967	0.0043269	0.041072	0.79421	0.12676	0.8449	-3.5757	0.0011165
9025	RNF8	0.3785	0.56533	-0.11015	0.64123	0.15879	0.056553	0.014135	0.85983	0.11684	0.26706	3.574	0.0011233
6451	SH3BGRL	-0.61834	-0.38831	-0.63117	-0.69985	0.65774	0.0098207	0.02256	0.13492	0.033594	0.061243	-3.573	0.001127
5925	RB1	-0.043055	-1.1584	-0.906	-1.3293	0.068916	0.84791	0.013025	0.041894	0.039921	0.90939	-3.5695	0.0011418
23236	PLCB1	-0.82694	1.436	1.1024	1.6134	0.48677	0.015857	0.0013174	0.014591	0.0035735	0.43942	3.5663	0.0011553
55794	DDX28	-0.77441	-0.73216	-0.066825	-0.51431	0.50351	0.00088274	0.0050282	0.90091	0.096952	0.16273	-3.5648	0.0011611
6000	RGS7	0.22067	1.3889	0.34303	0.30747	0.75579	0.50714	0.0022978	0.52491	0.20065	0.35216	3.5643	0.0011626
9101	USP8	-0.1438	-0.32731	-0.51677	-0.2888	-0.54065	0.49542	0.034382	0.10333	0.50339	0.20274	-3.5635	0.0011658
10237	SLC35B1	0.36637	0.14429	-0.0052877	0.17017	0.36075	0.030624	0.035149	0.99011	0.42969	0.12974	3.562	0.0011716
23760	PITPNB	0.32924	0.29364	0.60821	0.56227	-0.17325	0.055497	0.18537	0.093972	0.050788	0.53345	3.5611	0.0011753
7745	ZKSCAN8	-0.71424	-0.60131	-0.1862	-0.35484	-0.6152	0.016757	0.2526	0.82083	0.41529	0.10512	-3.5561	0.0011969
11059	WWP1	0.058586	-0.73156	-0.50181	-0.72763	-0.1065	0.8091	0.002747	0.18244	0.027038	0.62494	-3.556	0.0011971
9169	SCAF11	-0.097852	-0.23284	-0.2881	-0.59048	-0.45759	0.66785	0.078423	0.45203	0.09721	0.072858	-3.5552	0.0011998
22829	NLGN4Y	1.1824	1.6816	0.89252	1.8682	-1.6665	0.10392	0.034598	0.028858	0.0020561	0.038273	3.5525	0.0012118
9181	ARHGEF2	-0.41263	-0.32197	-0.58916	-0.52844	0.39528	0.035637	0.011243	0.13722	0.082115	0.14087	-3.5511	0.0012176
51067	YARS2	-0.15321	0.72658	0.26254	0.82042	0.35355	0.6245	0.0024679	0.68945	0.020604	0.092359	3.5502	0.0012209
9172	MYOM2	-0.20073	-0.5568	-0.081931	-0.42873	-0.36305	0.2413	0.019287	0.83823	0.10629	0.17861	-3.55	0.0012212
9636	ISG15	0.13158	0.78478	0.22367	0.84425	0.72475	0.58243	0.016282	0.63851	0.10915	0.11267	3.5461	0.0012391
10300	KATNB1	-0.074086	0.75604	0.90823	0.8281	0.63297	0.65993	0.072217	0.14387	0.060968	0.06721	3.5449	0.0012437
9844	ELMO1	-0.67566	-0.59254	-0.24766	-0.60255	0.58313	0.0018442	0.0068669	0.44597	0.16523	0.10088	-3.5447	0.001244
6819	SULT1C2	-0.28484	-1.676	-0.5466	-1.7481	-0.013189	0.22357	0.054299	0.64764	0.0027286	0.97541	-3.5439	0.0012474
5261	PHKG2	-0.29054	-0.79486	-0.65526	-0.59858	0.15933	0.29561	0.00157	0.14628	0.11207	0.39762	-3.5398	0.0012662
6794	STK11	0.078251	0.61894	0.19101	0.23631	0.36545	0.7521	0.0022682	0.60524	0.37849	0.087997	3.5394	0.0012674
56681	SAR1A	0.65274	0.45622	0.57388	0.37233	-0.35332	0.014083	0.0037742	0.09524	0.59207	0.16085	3.5373	0.001277
396	ARHGDIA	0.57893	0.070918	0.55381	0.28704	0.66089	0.067037	0.61516	0.12668	0.33323	0.26496	3.5355	0.001285
5889	RAD51C	-0.15876	0.67318	0.4832	0.676	0.30549	0.56983	0.0057012	0.29473	0.042348	0.12223	3.534	0.0012918
4048	LTA4H	-0.40124	0.039392	-0.77588	-0.68283	-0.5421	0.10338	0.60208	0.05012	0.058047	0.37482	-3.5331	0.0012957
5791	PTPRE	0.89078	0.31336	-0.16117	0.46015	0.77029	0.00045368	0.27704	0.57394	0.18643	0.25757	3.527	0.0013249
7328	UBE2H	0.22972	0.79913	0.62458	0.78881	-0.040471	0.50558	0.0019253	0.18631	0.10038	0.78069	3.5253	0.001333
25852	ARMC8	-0.5471	-0.35801	-0.13949	-0.10859	-0.19519	0.0053664	0.029406	0.73224	0.71288	0.58272	-3.5237	0.00134
2637	GBX2	0.43335	0.94157	-0.66204	0.6492	0.25036	0.015468	0.0021545	0.11063	0.048455	0.2677	3.5231	0.0013426
6477	SIAH1	-0.52102	-0.28184	-0.49514	-0.30283	0.032309	0.019757	0.27745	0.10117	0.25846	0.84924	-3.5203	0.0013559
6622	SNCA	-0.57605	0.76271	0.52725	0.88574	1.0588	0.20259	0.0028524	0.39912	0.041765	0.050958	3.5196	0.0013592
26058	GIGYF2	-0.27683	-0.25237	-0.24331	-0.58922	-0.39639	0.14738	0.069199	0.64374	0.068297	0.37136	-3.5182	0.0013657
4713	NDUFB7	0.26734	0.073999	0.27648	0.21176	0.44631	0.19192	0.29329	0.36038	0.33656	0.076871	3.5169	0.0013715
22883	CLSTN1	0.19583	0.41152	0.31759	0.22724	0.3058	0.39945	0.0059372	0.36933	0.52484	0.21187	3.516	0.0013753
55810	FOXJ2	-0.1719	-0.29988	-0.36991	-0.55383	0.0085598	0.43059	0.0081302	0.19341	0.076721	0.97622	-3.5134	0.0013883
51499	TRIAP1	0.092269	0.62408	0.6112	0.83108	-0.041728	0.76595	0.0064275	0.12802	0.030256	0.89138	3.5109	0.0014006
23623	RUSC1	0.12168	0.29519	0.24943	0.16811	0.22274	0.38763	0.011968	0.37182	0.43998	0.18719	3.5052	0.0014302
7781	SLC30A3	0.27872	1.3298	0.12575	1.034	0.2216	0.24601	0.0029507	0.73755	0.2249	0.42233	3.504	0.0014358
23013	SPEN	-0.20086	-0.21204	-0.16965	-0.42138	-0.28239	0.24941	0.20488	0.53166	0.10173	0.11894	-3.5035	0.0014379
10213	PSMD14	0.30752	0.40921	0.77687	0.55861	-0.0337	0.24155	0.018227	0.053579	0.30911	0.8449	3.5029	0.0014404
2047	EPHB1	1.0786	0.44006	0.060784	0.99807	-0.10173	0.001739	0.38615	0.93493	0.012003	0.75151	3.5028	0.0014405
5829	PXN	0.73568	0.81495	-0.25251	0.75554	0.22691	0.0027624	0.038055	0.60374	0.12309	0.56737	3.502	0.0014429
5718	PSMD12	0.26065	0.18782	0.66985	-0.068344	0.22428	0.2511	0.022871	0.054946	0.75502	0.24163	3.5022	0.0014429
9913	SUPT7L	-0.53774	-0.88902	-0.34319	-0.61759	-0.081754	0.093438	0.0078605	0.64189	0.20415	0.73419	-3.5009	0.0014483
8202	NCOA3	-0.15032	-0.19836	-0.98851	-0.78135	0.030405	0.46816	0.23231	0.01755	0.047756	0.90791	-3.5006	0.0014491
7188	TRAF5	-0.63588	-0.63699	-0.45427	-0.064061	-0.28093	0.049979	0.016917	0.44348	0.88202	0.35216	-3.4989	0.0014576
27230	SERP1	-0.40815	-0.33239	-0.02571	-0.34821	-0.12507	0.027691	0.010909	0.94902	0.29087	0.54068	-3.4982	0.0014611
5479	PPIB	0.4161	0.41879	0.15846	0.57327	0.26804	0.078958	0.20036	0.62837	0.17259	0.18177	3.4974	0.0014645
9681	DEPDC5	-0.6185	-0.35866	-0.16107	-0.82651	0.096495	0.0024649	0.092267	0.81475	0.094572	0.73833	-3.4968	0.0014673
51362	CDC40	-0.36647	-0.10882	0.12251	-0.39937	-0.3637	0.036309	0.088343	0.75353	0.15721	0.094508	-3.4966	0.0014674
3269	HRH1	1.0301	0.52534	0.14326	-0.13377	0.9542	0.00093239	0.32246	0.71724	0.63563	0.097827	3.4944	0.0014789
23339	VPS39	-0.18641	-0.48762	-0.57049	-0.62445	0.12287	0.35439	0.0070723	0.056327	0.10744	0.44258	-3.4941	0.0014796
10268	RAMP3	0.20547	0.29652	-0.10967	1.179	0.30392	0.49302	0.0078675	0.81717	0.0064405	0.24248	3.4933	0.0014836
25972	UNC50	-0.21743	-0.064044	-0.41311	-0.33955	-0.25867	0.25481	0.18372	0.18795	0.16765	0.31442	-3.4926	0.0014864
10241	CALCOCO2	-0.53826	-0.015864	-0.63094	-0.7507	0.030475	0.028739	0.94517	0.14199	0.027589	0.9582	-3.491	0.001493
2357	FPR1	-1.0507	-1.9979	-0.21309	-2.2061	0.52115	0.02167	0.0057263	0.74416	0.0025266	0.076871	-3.4912	0.001493
410	ARSA	0.025228	-1.1707	-0.89673	-0.87932	0.83783	0.87831	0.00098334	0.019765	0.021749	0.19168	-3.4912	0.001493
80205	CHD9	-0.45389	0.12913	-0.24356	-0.53068	-0.41426	0.022884	0.25668	0.40709	0.060055	0.085837	-3.4902	0.001497
8216	LZTR1	0.33298	0.41626	0.056707	0.31427	0.44645	0.064104	0.097118	0.87836	0.23507	0.13558	3.4884	0.0015065
10755	GIPC1	0.14755	0.36594	0.0846	0.39344	0.33638	0.42262	0.011511	0.77283	0.11906	0.16441	3.4881	0.0015072
10681	GNB5	-0.1074	0.59919	0.45756	0.49403	0.21142	0.62981	0.0055617	0.10482	0.13303	0.21411	3.487	0.0015127
22936	ELL2	0.52804	-1.197	-0.95862	-1.2201	-0.027313	0.14178	0.0010549	0.040509	0.0055576	0.9209	-3.4867	0.0015134
2733	GLE1	-0.48933	-0.47136	-0.47721	-0.5829	0.40128	0.037907	0.0055653	0.12198	0.10064	0.086331	-3.4862	0.0015156
1656	DDX6	-0.51115	-0.20059	-0.10359	-0.62281	-0.35713	0.0096678	0.13482	0.90137	0.13736	0.56027	-3.4844	0.0015244
2968	GTF2H4	0.028861	0.35515	0.41183	0.51666	0.39788	0.89255	0.15578	0.16726	0.064616	0.12088	3.4844	0.0015244
10102	TSFM	-0.1283	0.51201	0.4319	0.68836	0.52524	0.62652	0.026268	0.27479	0.036716	0.086331	3.4804	0.0015464
23338	JADE2	-0.30002	-0.49102	-0.33623	-0.85578	0.11619	0.22638	0.021548	0.37042	0.020207	0.78019	-3.4801	0.0015477
10330	CNPY2	0.22648	0.31547	0.2995	0.38884	0.20871	0.22134	0.15552	0.25061	0.2631	0.21974	3.4794	0.0015508
9046	DOK2	-0.088522	-1.3634	-0.97131	-1.5178	0.38778	0.68423	0.004653	0.037073	0.0086992	0.14602	-3.479	0.0015521
1523	CUX1	-0.26589	-0.40678	-0.53372	-0.6498	0.15446	0.27697	0.0046105	0.10783	0.13672	0.48688	-3.4784	0.0015548
9554	SEC22B	-0.18221	-0.41556	-0.61355	-0.3092	-0.085964	0.34305	0.0091926	0.20237	0.34227	0.61126	-3.478	0.0015566
4633	MYL2	0.17475	0.49361	-0.19378	0.68576	0.30765	0.57859	0.0042609	0.7888	0.035958	0.10528	3.4735	0.001582
6777	STAT5B	-0.51166	-0.2847	-0.34914	-0.62903	0.16161	0.01077	0.18147	0.2983	0.087655	0.55075	-3.4711	0.0015951
126393	HSPB6	0.39415	0.79832	-0.22025	0.60863	0.33644	0.045627	0.012687	0.71562	0.049261	0.49945	3.4708	0.0015962
5046	PCSK6	-0.16363	-0.20919	-0.38239	-0.61158	-0.77182	0.27683	0.032928	0.60332	0.52596	0.072858	-3.4705	0.0015975
10489	LRRC41	0.15329	0.21466	0.10839	0.28542	0.34707	0.41093	0.016003	0.72611	0.24815	0.095794	3.4697	0.0016016
6483	ST3GAL2	0.3474	0.30976	0.25928	0.1142	0.16532	0.067911	0.0089139	0.40934	0.59437	0.71038	3.4687	0.0016064
1140	CHRNB1	0.07061	-0.61267	-0.30666	-0.26521	-0.56333	0.80639	0.0024163	0.32514	0.26104	0.10825	-3.4677	0.0016116
634	CEACAM1	1.4369	-0.86218	-0.83702	1.978	1.1556	0.00055369	0.23986	0.25382	0.0023148	0.068487	3.4676	0.0016117
6895	TARBP2	0.0058139	0.32114	0.54671	0.50222	0.11352	0.98016	0.01282	0.053231	0.10978	0.68499	3.467	0.0016143
60682	SMAP1	-0.25336	-0.46343	-0.30449	-0.33207	-0.15129	0.22111	0.0056905	0.42264	0.41664	0.51338	-3.4668	0.0016148
931	MS4A1	-1.4958	-0.16625	-1.5761	-0.065955	0.04215	0.0046932	0.59045	0.022346	0.81657	0.7576	-3.465	0.0016247
26027	ACOT11	-0.33036	-0.65684	-0.47633	-1.117	0.18122	0.078776	0.12692	0.33774	0.01012	0.57175	-3.4648	0.0016249
[truncated: 1,269 more rows]
