# Supplementary material for: Microarray meta-analysis reveals IL6 and p38β/MAPK11 as potential targets of hsa-miR-124 in endothelial progenitor cells: Implications for stent re-endothelization in diabetic patients
Source: Front Cardiovasc Med. 2022 Sep 13;9:964721. doi: 10.3389/fcvm.2022.964721 (PMC9513120; doi:10.3389/fcvm.2022.964721)
Supplement: Supplementary file 2 [file Table_2.xlsx]

## Sheet: Hoja 1
Suplementary Table 2: Functional enrichment analysis of differentially expressed genes.
Pathway	Total	Expected	Hits	P.Value	FDR
Pathways in cancer	530	177	272	8.6e-19	2.74e-16
AGE-RAGE signaling pathway in diabetic complications	100	33.4	75	1.25e-17	1.99e-15
HTLV-I infection	219	73.1	133	4.17e-17	4.42e-15
Epstein-Barr virus infection	201	67.1	122	9.24e-16	7.35e-14
Cell cycle	124	41.4	83	1.51e-14	9.59e-13
Osteoclast differentiation	128	42.7	84	5.86e-14	3.11e-12
Lysosome	123	41.1	81	1.24e-13	5.65e-12
TNF signaling pathway	110	36.7	73	1.15e-12	4.56e-11
Proteoglycans in cancer	201	67.1	115	1.93e-12	6.84e-11
Focal adhesion	199	66.4	114	2.16e-12	6.86e-11
Fluid shear stress and atherosclerosis	139	46.4	86	3.96e-12	1.14e-10
Fc gamma R-mediated phagocytosis	91	30.4	62	1.04e-11	2.75e-10
Small cell lung cancer	93	31	62	4.37e-11	1.07e-09
Apoptosis	136	45.4	82	8.4e-11	1.91e-09
Hepatitis B	163	54.4	94	1.16e-10	2.46e-09
Sphingolipid signaling pathway	119	39.7	73	3e-10	5.96e-09
Transcriptional misregulation in cancer	186	62.1	102	9.58e-10	1.79e-08
Acute myeloid leukemia	66	22	46	1.56e-09	2.56e-08
Chronic myeloid leukemia	76	25.4	51	1.66e-09	2.56e-08
Adherens junction	72	24	49	1.66e-09	2.56e-08
Cellular senescence	160	53.4	90	1.69e-09	2.56e-08
Chemokine signaling pathway	190	63.4	103	1.87e-09	2.7e-08
MAPK signaling pathway	295	98.5	146	4.15e-09	5.74e-08
Tuberculosis	179	59.8	97	5.71e-09	7.19e-08
Kaposi's sarcoma-associated herpesvirus infection	186	62.1	100	5.8e-09	7.19e-08
Chagas disease (American trypanosomiasis)	103	34.4	63	5.88e-09	7.19e-08
FoxO signaling pathway	132	44.1	76	7.82e-09	9.21e-08
Endocrine resistance	98	32.7	60	1.29e-08	1.46e-07
Amoebiasis	96	32	59	1.39e-08	1.52e-07
Phagosome	152	50.7	84	1.82e-08	1.93e-07
T cell receptor signaling pathway	101	33.7	61	2.03e-08	2.09e-07
Neurotrophin signaling pathway	119	39.7	69	2.58e-08	2.57e-07
Platelet activation	124	41.4	71	3.33e-08	3.21e-07
Pancreatic cancer	75	25	48	5.03e-08	4.7e-07
B cell receptor signaling pathway	71	23.7	46	5.5e-08	4.99e-07
PI3K-Akt signaling pathway	354	118	165	8.82e-08	7.79e-07
Rheumatoid arthritis	91	30.4	55	9.74e-08	8.37e-07
Fc epsilon RI signaling pathway	68	22.7	44	1.13e-07	9.48e-07
Thyroid hormone signaling pathway	116	38.7	66	1.41e-07	1.15e-06
Leukocyte transendothelial migration	112	37.4	64	1.75e-07	1.39e-06
Viral carcinogenesis	201	67.1	102	2.01e-07	1.56e-06
Rap1 signaling pathway	206	68.8	104	2.12e-07	1.59e-06
Insulin resistance	108	36.1	62	2.16e-07	1.59e-06
Hematopoietic cell lineage	97	32.4	57	2.25e-07	1.59e-06
Prostate cancer	97	32.4	57	2.25e-07	1.59e-06
Proteasome	45	15	32	2.4e-07	1.66e-06
Toll-like receptor signaling pathway	104	34.7	60	2.67e-07	1.81e-06
NF-kappa B signaling pathway	100	33.4	58	3.29e-07	2.18e-06
Epithelial cell signaling in Helicobacter pylori infection	68	22.7	43	4.12e-07	2.67e-06
Regulation of actin cytoskeleton	214	71.4	106	5.46e-07	3.47e-06
Measles	138	46.1	74	6.37e-07	3.97e-06
Toxoplasmosis	113	37.7	63	7.23e-07	4.42e-06
VEGF signaling pathway	59	19.7	38	9.91e-07	5.94e-06
Th17 cell differentiation	107	35.7	60	1.02e-06	5.99e-06
Apelin signaling pathway	137	45.7	73	1.04e-06	6.03e-06
Leishmaniasis	74	24.7	45	1.11e-06	6.33e-06
EGFR tyrosine kinase inhibitor resistance	79	26.4	47	1.58e-06	8.8e-06
Influenza A	167	55.8	85	1.77e-06	9.71e-06
Vibrio cholerae infection	50	16.7	33	2.29e-06	1.23e-05
Non-small cell lung cancer	66	22	40	4.94e-06	2.62e-05
Insulin signaling pathway	137	45.7	71	5.48e-06	2.86e-05
Pertussis	76	25.4	44	9.17e-06	4.7e-05
Choline metabolism in cancer	99	33.1	54	1.06e-05	5.37e-05
Axon guidance	181	60.4	88	1.28e-05	6.35e-05
Salmonella infection	86	28.7	48	1.44e-05	7.03e-05
Estrogen signaling pathway	138	46.1	70	1.66e-05	7.98e-05
Malaria	49	16.4	31	1.7e-05	8.05e-05
Bladder cancer	41	13.7	27	2.05e-05	9.59e-05
Renal cell carcinoma	69	23	40	2.23e-05	0.000103
AMPK signaling pathway	120	40.1	62	2.41e-05	0.000109
Th1 and Th2 cell differentiation	92	30.7	50	2.55e-05	0.000114
Shigellosis	65	21.7	38	2.74e-05	0.000121
Bacterial invasion of epithelial cells	74	24.7	42	2.84e-05	0.000124
p53 signaling pathway	72	24	41	3.17e-05	0.000136
Hepatitis C	155	51.7	76	3.4e-05	0.000144
HIF-1 signaling pathway	100	33.4	53	3.74e-05	0.000155
Phospholipase D signaling pathway	148	49.4	73	3.76e-05	0.000155
DNA replication	36	12	24	4.39e-05	0.000179
Longevity regulating pathway - multiple species	62	20.7	36	5.42e-05	0.000218
Phosphatidylinositol signaling system	99	33.1	52	6.07e-05	0.000241
ECM-receptor interaction	82	27.4	44	0.000115	0.000451
Autophagy - animal	128	42.7	63	0.000135	0.000525
ErbB signaling pathway	85	28.4	45	0.000147	0.000562
Adipocytokine signaling pathway	69	23	38	0.000162	0.000612
Colorectal cancer	86	28.7	45	0.000209	0.000782
Jak-STAT signaling pathway	162	54.1	76	0.000212	0.000783
Cell adhesion molecules (CAMs)	146	48.7	69	0.000312	0.00114
Inositol phosphate metabolism	74	24.7	39	0.000449	0.00162
Endometrial cancer	58	19.4	32	0.0005	0.00179
Longevity regulating pathway	89	29.7	45	0.000565	0.002
Progesterone-mediated oocyte maturation	99	33.1	49	0.000617	0.00216
Ras signaling pathway	232	77.5	101	0.000686	0.00237
Platinum drug resistance	73	24.4	38	0.000725	0.00248
Valine, leucine and isoleucine degradation	48	16	27	0.000909	0.00302
IL-17 signaling pathway	93	31	46	0.00091	0.00302
GnRH signaling pathway	93	31	46	0.00091	0.00302
Pathogenic Escherichia coli infection	55	18.4	30	0.000958	0.00314
Glioma	75	25	38	0.00141	0.00456
cGMP-PKG signaling pathway	166	55.4	74	0.00158	0.00507
Viral myocarditis	59	19.7	31	0.00179	0.0057
Tight junction	170	56.8	75	0.00208	0.00654
Breast cancer	147	49.1	66	0.00222	0.00692
Regulation of lipolysis in adipocytes	55	18.4	29	0.00232	0.0071
Legionellosis	55	18.4	29	0.00232	0.0071
Mitophagy - animal	65	21.7	33	0.00271	0.00799
Central carbon metabolism in cancer	65	21.7	33	0.00271	0.00799
Inflammatory bowel disease (IBD)	65	21.7	33	0.00271	0.00799
TGF-beta signaling pathway	92	30.7	44	0.00271	0.00799
Prolactin signaling pathway	70	23.4	35	0.00285	0.00828
Aldosterone-regulated sodium reabsorption	37	12.4	21	0.00286	0.00828
Amyotrophic lateral sclerosis (ALS)	51	17	27	0.00301	0.00858
Vasopressin-regulated water reabsorption	44	14.7	24	0.00302	0.00858
Non-alcoholic fatty liver disease (NAFLD)	149	49.7	66	0.00332	0.00934
Ferroptosis	40	13.4	22	0.00389	0.0109
Antifolate resistance	31	10.3	18	0.00406	0.0112
Adrenergic signaling in cardiomyocytes	145	48.4	64	0.0042	0.0115
mTOR signaling pathway	153	51.1	67	0.00434	0.0118
Thyroid hormone synthesis	74	24.7	36	0.00448	0.0121
Complement and coagulation cascades	79	26.4	38	0.00454	0.0121
Endocrine and other factor-regulated calcium reabsorption	48	16	25	0.00561	0.0148
